# Supplementary material for: Phosphonium fullerides: isolable zwitterionic adducts of a phosphine with C60
Source: Chem Sci. 2025 Jun 26;16(29):13189–95. doi: 10.1039/d5sc00367a (PMC12207991; doi:10.1039/d5sc00367a)
Supplement: SC-016-D5SC00367A-s002 [file SC-016-D5SC00367A-s002.cif]

# Supplementary Information (SI) for Chemical Science.
# This journal is © The Royal Society of Chemistry 2025

####################################################################### 
# 
# This file contains crystal structure data downloaded from the 
# Cambridge Structural Database (CSD) hosted by the Cambridge 
# Crystallographic Data Centre (CCDC).
# 
# Full information about CCDC data access policies and citation 
# guidelines are available at http://www.ccdc.cam.ac.uk/access/V1 
# 
# Audit and citation data items may have been added by the CCDC. 
# Please retain this information to preserve the provenance of 
# this file and to allow appropriate attribution of the data. 
# 
#######################################################################

data_fd23_21w
_database_code_depnum_ccdc_archive 'CCDC 2411442'
loop_
_audit_author_name
_audit_author_address
'Michael Seidl'
;University of Innsbruck
Austria
;
_audit_update_record             
;
2024-12-18 deposited with the CCDC.	2025-06-20 downloaded from the CCDC.
;
_audit_creation_date             2023-05-03
_audit_creation_method           
;
Olex2 1.5-alpha
(compiled 2023.03.06 svn.rbb2c1857 for OlexSys, GUI svn.r6748)
;
_shelx_SHELXL_version_number     2018/3
_chemical_name_common            ?
_chemical_name_systematic        ?
_chemical_formula_moiety         'C79 H44 N9 O P'
_chemical_formula_sum            'C79 H44 N9 O P'
_chemical_formula_weight         1166.20
_chemical_melting_point          ?
loop_
_atom_type_symbol
_atom_type_description
_atom_type_scat_dispersion_real
_atom_type_scat_dispersion_imag
_atom_type_scat_source
C C 0.0033 0.0016 'International Tables Vol C Tables 4.2.6.8 and 6.1.1.4'
H H 0.0000 0.0000 'International Tables Vol C Tables 4.2.6.8 and 6.1.1.4'
N N 0.0061 0.0033 'International Tables Vol C Tables 4.2.6.8 and 6.1.1.4'
O O 0.0106 0.0060 'International Tables Vol C Tables 4.2.6.8 and 6.1.1.4'
P P 0.1023 0.0942 'International Tables Vol C Tables 4.2.6.8 and 6.1.1.4'

_shelx_space_group_comment       
;
The symmetry employed for this shelxl refinement is uniquely defined
by the following loop, which should always be used as a source of
symmetry information in preference to the above space-group names.
They are only intended as comments.
;
_space_group_crystal_system      orthorhombic
_space_group_IT_number           62
_space_group_name_H-M_alt        'P n m a'
_space_group_name_Hall           '-P 2ac 2n'
loop_
_space_group_symop_operation_xyz
'x, y, z'
'-x+1/2, -y, z+1/2'
'-x, y+1/2, -z'
'x+1/2, -y+1/2, -z+1/2'
'-x, -y, -z'
'x-1/2, y, -z-1/2'
'x, -y-1/2, z'
'-x-1/2, y-1/2, z-1/2'

_cell_length_a                   15.6389(4)
_cell_length_b                   13.6916(5)
_cell_length_c                   23.9526(9)
_cell_angle_alpha                90
_cell_angle_beta                 90
_cell_angle_gamma                90
_cell_volume                     5128.8(3)
_cell_formula_units_Z            4
_cell_measurement_reflns_used    9810
_cell_measurement_temperature    153.00
_cell_measurement_theta_max      26.31
_cell_measurement_theta_min      2.61
_shelx_estimated_absorpt_T_max   0.989
_shelx_estimated_absorpt_T_min   0.981
_exptl_absorpt_coefficient_mu    0.121
_exptl_absorpt_correction_T_max  0.7457
_exptl_absorpt_correction_T_min  0.6784
_exptl_absorpt_correction_type   multi-scan
_exptl_absorpt_process_details   
;
SADABS-2016/2 (Bruker,2016/2) was used for absorption correction.
wR2(int) was 0.0694 before and 0.0559 after correction.
The Ratio of minimum to maximum transmission is 0.9097.
The \l/2 correction factor is Not present.
;
_exptl_absorpt_special_details   ?
_exptl_crystal_colour            'dark green'
_exptl_crystal_colour_lustre     .
_exptl_crystal_colour_modifier   dark
_exptl_crystal_colour_primary    green
_exptl_crystal_density_diffrn    1.510
_exptl_crystal_density_meas      ?
_exptl_crystal_density_method    ?
_exptl_crystal_description       block
_exptl_crystal_F_000             2416
_exptl_crystal_size_max          0.16
_exptl_crystal_size_mid          0.11
_exptl_crystal_size_min          0.09
_exptl_transmission_factor_max   ?
_exptl_transmission_factor_min   ?
_diffrn_reflns_av_R_equivalents  0.0506
_diffrn_reflns_av_unetI/netI     0.0200
_diffrn_reflns_Laue_measured_fraction_full 0.999
_diffrn_reflns_Laue_measured_fraction_max 0.998
_diffrn_reflns_limit_h_max       20
_diffrn_reflns_limit_h_min       -20
_diffrn_reflns_limit_k_max       18
_diffrn_reflns_limit_k_min       -17
_diffrn_reflns_limit_l_max       31
_diffrn_reflns_limit_l_min       -29
_diffrn_reflns_number            114077
_diffrn_reflns_point_group_measured_fraction_full 0.999
_diffrn_reflns_point_group_measured_fraction_max 0.998
_diffrn_reflns_theta_full        25.242
_diffrn_reflns_theta_max         28.319
_diffrn_reflns_theta_min         2.142
_diffrn_ambient_temperature      153.00
_diffrn_detector_area_resol_mean ?
_diffrn_measured_fraction_theta_full 0.999
_diffrn_measured_fraction_theta_max 0.998
_diffrn_measurement_device_type  'Bruker D8 QUEST PHOTON III'
_diffrn_measurement_method       '\f and \w scans'
_diffrn_radiation_type           MoK\a
_diffrn_radiation_wavelength     0.71073
_diffrn_source                   ?
_diffrn_source_current           1.0
_diffrn_source_power             0.05
_diffrn_source_voltage           50.0
_diffrn_standards_number         0
_reflns_Friedel_coverage         0.000
_reflns_Friedel_fraction_full    .
_reflns_Friedel_fraction_max     .
_reflns_number_gt                5130
_reflns_number_total             6641
_reflns_special_details          
;
 Reflections were merged by SHELXL according to the crystal
 class for the calculation of statistics and refinement.
 
 _reflns_Friedel_fraction is defined as the number of unique
 Friedel pairs measured divided by the number that would be
 possible theoretically, ignoring centric projections and
 systematic absences.
;
_reflns_threshold_expression     'I > 2\s(I)'
_computing_cell_refinement       'SAINT V8.40B (?, 2016)'
_computing_data_collection       'Bruker, Apex4 2021'
_computing_data_reduction        'SAINT V8.40B (?, 2016)'
_computing_molecular_graphics    'Olex2 1.5-alpha (Dolomanov et al., 2009)'
_computing_publication_material  'Olex2 1.5-alpha (Dolomanov et al., 2009)'
_computing_structure_refinement  'SHELXL 2018/3 (Sheldrick, 2015)'
_computing_structure_solution    'SHELXT  (Sheldrick, 2015)'
_refine_diff_density_max         0.638
_refine_diff_density_min         -0.478
_refine_diff_density_rms         0.049
_refine_ls_extinction_coef       .
_refine_ls_extinction_method     none
_refine_ls_goodness_of_fit_ref   1.034
_refine_ls_hydrogen_treatment    constr
_refine_ls_matrix_type           full
_refine_ls_number_parameters     1254
_refine_ls_number_reflns         6641
_refine_ls_number_restraints     1885
_refine_ls_R_factor_all          0.0725
_refine_ls_R_factor_gt           0.0553
_refine_ls_restrained_S_all      0.958
_refine_ls_shift/su_max          0.001
_refine_ls_shift/su_mean         0.000
_refine_ls_structure_factor_coef Fsqd
_refine_ls_weighting_details     
'w=1/[\s^2^(Fo^2^)+(0.0891P)^2^+3.0650P] where P=(Fo^2^+2Fc^2^)/3'
_refine_ls_weighting_scheme      calc
_refine_ls_wR_factor_gt          0.1530
_refine_ls_wR_factor_ref         0.1673
_refine_special_details          ?
_olex2_refinement_description    
;
1. Fixed Uiso
 At 1.2 times of:
  All C(H,H) groups
 At 1.5 times of:
  All C(H,H,H) groups
2. Restrained distances
 C24B-C23B = C8B-C24B = C8B-C7B = C7B-C21B = C22B-C21B = C23B-C22B
 1.38 with sigma of 0.02
 C9B-C26B = C9B-C8B = C8B-C24B = C25B-C24B = C26B-C25B
 1.38 with sigma of 0.02
 C44B-C25B = C44B-C58B = C44B-C46B = C44B-C27B = C43B-C41B = C43B-C26B = C43B-
 C24B = C42B-C55B = C42B-C23B = C42B-C40B = C56B-C58B = C56B-C54B = C56B-C60B =
 C57B-C47B = C57B-C59B = C58B-C46B = C58B-C60B = C47B-C45B = C47B-C29B = C47B-
 C31B = C46B-C30B = C45B-C26B = C27B-C25B = C27B-C9B = C27B-C11B = C26B-C10B =
 C25B-C23B = C24B-C41B = C24B-C22B = C24B-C7B = C23B-C21B = C41B-C54B = C40B-
 C55B = C40B-C53B = C40B-C38B = C54B-C37B = C55B-C59B = C60B-C49B = C60B-C51B =
 C59B-C50B = C49B-C31B = C49B-C51B = C49B-C33B = C48B-C30B = C48B-C32B = C31B-
 C29B = C31B-C33B = C30B-C28B = C30B-C12B = C29B-C11B = C28B-C10B = C28B-C12B =
 C11B-C9B = C11B-C13B = C10B-C8B = C10B-C6B = C9B-C7B = C8B-C21B = C8B-C6B =
 C7B-C22B = C21B-C39B = C21B-C19B = C22B-C38B = C39B-C37B = C39B-C19B = C38B-
 C53B = C38B-C20B = C37B-C52B = C37B-C35B = C53B-C51B = C52B-C50B = C52B-C35B =
 C51B-C36B = C50B-C32B = C33B-C14B = C33B-C16B = C32B-C15B = C14B-C12B = C14B-
 C16B = C14B-C3B = C13B-C2B = C12B-C3B = C2B-C6B = C2B-C15B = C2B-C4B = C6B-C4B
 = C5B-C19B = C5B-C3B = C5B-C17B = C20B-C18B = C19B-C17B = C18B-C35B = C18B-
 C16B = C18B-C4B = C36B-C34B = C35B-C16B = C34B-C15B = C34B-C17B
 2.47 with sigma of 0.04
 C50-C49 \\sim C59-C49 \\sim C60-C59 \\sim C60-C52 \\sim C52-C51 \\sim C51-C50
 with sigma of 0.02
 C37B-C36B \\sim C36B-C18B \\sim C19B-C18B \\sim C38B-C19B \\sim C38B-C37B
 with sigma of 0.02
 C54B-C53B \\sim C54B-C40B \\sim C40B-C39B \\sim C39B-C38B \\sim C38B-C37B
\\sim C53B-C37B
 with sigma of 0.02
 C34B-C16B \\sim C34B-C33B \\sim C33B-C32B \\sim C32B-C14B \\sim C15B-C14B
\\sim C16B-C15B
 with sigma of 0.02
 C32B-C14B \\sim C32B-C31B \\sim C14B-C13B \\sim C31B-C30B \\sim C30B-C13B
 with sigma of 0.02
 C24B-C23B \\sim C25B-C24B
 with sigma of 0.02
 C46B-C29B \\sim C48B-C31B
 with sigma of 0.02
 C51B-C50B \\sim C60B-C59B
 with sigma of 0.02
 C59B-C51B \\sim C50B-C60B
 with sigma of 0.02
 C15B-C33B \\sim C34B-C14B
 with sigma of 0.02
 C4-C3 \\sim C3-C13 \\sim C14-C13 \\sim C4-C15 \\sim C15-C14
 with sigma of 0.02
3. Uiso/Uaniso restraints and constraints
C7 \\sim C8 \\sim C9: within 2A with sigma of 0.01 and sigma for terminal atoms
of 0.02 within 2A
C10B \\sim C9B \\sim C1 \\sim C11B \\sim C12B: within 2A with sigma of 0.005
and sigma for terminal atoms of 0.02 within 2A
4. Rigid body (RIGU) restrains
 C1, C44B, C43B, C42B, C56B, C57B, C58B, C47B, C46B, C45B, C27B, C26B, C25B,
 C24B, C23B, C41B, C40B, C54B, C55B, C60B, C59B, C49B, C48B, C31B, C30B, C29B,
 C28B, C11B, C10B, C9B, C8B, C7B, C21B, C22B, C39B, C38B, C37B, C53B, C52B,
 C51B, C50B, C33B, C32B, C14B, C13B, C12B, C2B, C6B, C5B, C20B, C19B, C18B,
 C36B, C35B, C34B, C16B, C15B, C3B, C4B, C17B
 with sigma for 1-2 distances of 0.002 and sigma for 1-3 distances of 0.002
 C19, C7, C6, C5, C18, C17, C37, C38, C20, C21, C22, C8, C9, C2, C3, C4, C15,
 C16, C35, C36, C53, C54, C39, C40, C41, C42, C23, C24, C25, C26, C11, C12, C29,
  C30, C13, C14, C33, C34, C51, C52, C60, C55, C56, C57, C43, C44, C45, C27,
 C28, C48, C31, C32, C50, C49, C59, C58, C46, C47, C10, C1
 with sigma for 1-2 distances of 0.004 and sigma for 1-3 distances of 0.004
5. Others
 Fixed Sof: H64A(0.5) H64B(0.5) H64C(0.5) H63A(0.5) H63B(0.5) H63C(0.5)
 C62(0.5) H62A(0.5) H62B(0.5) H62C(0.5) C65(0.5) H65A(0.5) H65B(0.5) H65C(0.5)
 C19(0.3) C7(0.3) C6(0.3) C5(0.3) C18(0.3) C17(0.3) C37(0.3) C38(0.3) C20(0.3)
 C21(0.3) C22(0.3) C8(0.3) C9(0.3) C10(0.3) C2(0.3) C3(0.3) C4(0.3) C15(0.3)
 C16(0.3) C35(0.3) C36(0.3) C53(0.3) C54(0.3) C39(0.3) C40(0.3) C41(0.3)
 C42(0.3) C23(0.3) C24(0.3) C25(0.3) C26(0.3) C11(0.3) C12(0.3) C29(0.3)
 C30(0.3) C13(0.3) C14(0.3) C33(0.3) C34(0.3) C51(0.3) C52(0.3) C60(0.3)
 C55(0.3) C56(0.3) C57(0.3) C43(0.3) C44(0.3) C45(0.3) C27(0.3) C28(0.3)
 C48(0.3) C31(0.3) C32(0.3) C50(0.3) C49(0.3) C59(0.3) C58(0.3) C46(0.3)
 C47(0.3) C44B(0.2) C43B(0.2) C42B(0.2) C56B(0.2) C57B(0.2) C58B(0.2) C47B(0.2)
 C46B(0.2) C45B(0.2) C27B(0.2) C26B(0.2) C25B(0.2) C24B(0.2) C23B(0.2)
 C41B(0.2) C40B(0.2) C54B(0.2) C55B(0.2) C60B(0.2) C59B(0.2) C49B(0.2)
 C48B(0.2) C31B(0.2) C30B(0.2) C29B(0.2) C28B(0.2) C11B(0.2) C10B(0.2) C9B(0.2)
 C8B(0.2) C7B(0.2) C21B(0.2) C22B(0.2) C39B(0.2) C38B(0.2) C37B(0.2) C53B(0.2)
 C52B(0.2) C51B(0.2) C50B(0.2) C33B(0.2) C32B(0.2) C14B(0.2) C13B(0.2)
 C12B(0.2) C2B(0.2) C6B(0.2) C5B(0.2) C20B(0.2) C19B(0.2) C18B(0.2) C36B(0.2)
 C35B(0.2) C34B(0.2) C16B(0.2) C15B(0.2) C3B(0.2) C4B(0.2) C17B(0.2) O1(0.5)
 C74(0.5) H74A(0.5) H74B(0.5) C73(0.5) H73A(0.5) H73B(0.5) C72(0.5) H72A(0.5)
 H72B(0.5) C71(0.5) H71A(0.5) H71B(0.5)
6.a Secondary CH2 refined with riding coordinates:
 C74(H74A,H74B), C73(H73A,H73B), C72(H72A,H72B), C71(H71A,H71B)
6.b Idealised Me refined as rotating group:
 C64(H64A,H64B,H64C), C70(H70A,H70B,H70C), C69(H69A,H69B,H69C), C67(H67A,H67B,
 H67C), C63(H63A,H63B,H63C), C68(H68A,H68B,H68C), C62(H62A,H62B,H62C), C65(H65A,
 H65B,H65C)
;
_atom_sites_solution_hydrogens   geom
_atom_sites_solution_primary     dual
_atom_sites_solution_secondary   ?
loop_
_atom_site_label
_atom_site_type_symbol
_atom_site_fract_x
_atom_site_fract_y
_atom_site_fract_z
_atom_site_U_iso_or_equiv
_atom_site_adp_type
_atom_site_occupancy
_atom_site_site_symmetry_order
_atom_site_calc_flag
_atom_site_refinement_flags_posn
_atom_site_refinement_flags_adp
_atom_site_refinement_flags_occupancy
_atom_site_disorder_assembly
_atom_site_disorder_group
P1 P 0.25632(4) 0.750000 0.63030(3) 0.03010(16) Uani 1 2 d S T P . .
N6 N 0.26181(10) 0.99823(12) 0.63923(7) 0.0393(4) Uani 1 1 d . . . . .
N4 N 0.19737(9) 0.84169(12) 0.64597(6) 0.0373(4) Uani 1 1 d . . . . .
N1 N 0.35300(14) 0.750000 0.65294(9) 0.0420(5) Uani 1 2 d S T P . .
N3 N 0.48285(14) 0.750000 0.69796(10) 0.0448(6) Uani 1 2 d S T P . .
N5 N 0.11813(10) 0.97545(13) 0.62089(7) 0.0444(4) Uani 1 1 d . . . . .
N2 N 0.36114(16) 0.750000 0.75232(10) 0.0496(6) Uani 1 2 d S T P . .
C66 C 0.19492(11) 0.93520(14) 0.63489(7) 0.0355(4) Uani 1 1 d . . . . .
C61 C 0.39494(16) 0.750000 0.70001(11) 0.0353(5) Uani 1 2 d S T P C .
C64 C 0.52521(17) 0.750000 0.64424(12) 0.0445(6) Uani 1 2 d S T P D .
H64A H 0.520679 0.815010 0.627383 0.067 Uiso 0.5 1 calc R U P A -1
H64B H 0.497992 0.701818 0.619757 0.067 Uiso 0.5 1 calc R U P A -1
H64C H 0.585640 0.733172 0.649216 0.067 Uiso 0.5 1 calc R U P A -1
C70 C 0.33605(12) 0.97459(16) 0.67282(9) 0.0434(4) Uani 1 1 d . . . . .
H70A H 0.319645 0.928518 0.702238 0.065 Uiso 1 1 calc R U . . .
H70B H 0.358671 1.034358 0.689807 0.065 Uiso 1 1 calc R U . . .
H70C H 0.380025 0.944917 0.649116 0.065 Uiso 1 1 calc R U . . .
C69 C 0.27313(16) 1.08141(15) 0.60289(9) 0.0499(5) Uani 1 1 d . . . . .
H69A H 0.226197 1.083795 0.575813 0.075 Uiso 1 1 calc R U . . .
H69B H 0.327665 1.075415 0.583021 0.075 Uiso 1 1 calc R U . . .
H69C H 0.273223 1.141443 0.625162 0.075 Uiso 1 1 calc R U . . .
C67 C 0.04749(12) 0.91359(19) 0.60401(9) 0.0514(5) Uani 1 1 d . . . . .
H67A H 0.068849 0.847897 0.595667 0.077 Uiso 1 1 calc R U . . .
H67B H 0.020358 0.941044 0.570634 0.077 Uiso 1 1 calc R U . . .
H67C H 0.005504 0.909994 0.634312 0.077 Uiso 1 1 calc R U . . .
C63 C 0.2722(2) 0.750000 0.76584(12) 0.0521(8) Uani 1 2 d S T P C .
H63A H 0.249326 0.683770 0.761723 0.078 Uiso 0.5 1 calc R U P B -1
H63B H 0.241793 0.794326 0.740602 0.078 Uiso 0.5 1 calc R U P B -1
H63C H 0.264572 0.771904 0.804465 0.078 Uiso 0.5 1 calc R U P B -1
C68 C 0.09316(16) 1.07448(19) 0.63702(11) 0.0587(6) Uani 1 1 d . . . . .
H68A H 0.044822 1.071372 0.662989 0.088 Uiso 1 1 calc R U . . .
H68B H 0.076418 1.111322 0.603686 0.088 Uiso 1 1 calc R U . . .
H68C H 0.141523 1.107075 0.655175 0.088 Uiso 1 1 calc R U . . .
C62 C 0.4064(3) 0.8188(4) 0.79390(18) 0.0533(11) Uani 0.5 1 d . . P C -1
H62A H 0.455036 0.850293 0.775425 0.080 Uiso 0.5 1 calc R U P C -1
H62B H 0.426852 0.780970 0.825973 0.080 Uiso 0.5 1 calc R U P C -1
H62C H 0.366084 0.868774 0.806719 0.080 Uiso 0.5 1 calc R U P C -1
C65 C 0.5314(3) 0.6910(4) 0.74093(18) 0.0541(11) Uani 0.5 1 d . . P D -1
H65A H 0.566851 0.734788 0.763528 0.081 Uiso 0.5 1 calc R U P D -1
H65B H 0.567934 0.643292 0.721958 0.081 Uiso 0.5 1 calc R U P D -1
H65C H 0.490734 0.656717 0.765137 0.081 Uiso 0.5 1 calc R U P D -1
C19 C 0.1070(15) 0.8164(19) 0.4504(7) 0.043(3) Uani 0.3 1 d . . P E -1
C7 C 0.1688(16) 0.8503(17) 0.4949(9) 0.044(3) Uani 0.3 1 d . U P E -1
C6 C 0.1929(10) 0.7681(11) 0.5223(5) 0.040(3) Uani 0.3 1 d . . P E -1
C5 C 0.1539(11) 0.6877(12) 0.4934(6) 0.052(3) Uani 0.3 1 d . . P E -1
C18 C 0.1001(11) 0.7148(13) 0.4449(8) 0.047(4) Uani 0.3 1 d . . P E -1
C17 C 0.0963(7) 0.6621(11) 0.3975(4) 0.050(3) Uani 0.3 1 d . . P E -1
C37 C 0.0995(11) 0.7217(12) 0.3440(6) 0.052(4) Uani 0.3 1 d . . P E -1
C38 C 0.1015(11) 0.8174(12) 0.3444(8) 0.052(3) Uani 0.3 1 d . . P E -1
C20 C 0.1147(10) 0.8751(11) 0.4039(7) 0.053(3) Uani 0.3 1 d . . P E -1
C21 C 0.1688(11) 0.9523(14) 0.3928(8) 0.052(3) Uani 0.3 1 d . . P E -1
C22 C 0.2291(12) 0.9833(14) 0.4354(10) 0.057(3) Uani 0.3 1 d . . P E -1
C8 C 0.2289(15) 0.9275(16) 0.4930(9) 0.046(3) Uani 0.3 1 d . U P E -1
C9 C 0.3187(10) 0.9047(15) 0.5095(8) 0.046(3) Uani 0.3 1 d . U P E -1
C10 C 0.3403(12) 0.8270(18) 0.5343(13) 0.038(3) Uani 0.3 1 d . . P E -1
C1 C 0.27355(14) 0.750000 0.55291(9) 0.0276(4) Uani 1 2 d S TU P . .
C2 C 0.3249(15) 0.6551(15) 0.5334(10) 0.030(3) Uani 0.3 1 d . . P E -1
C3 C 0.2854(9) 0.5835(13) 0.5051(6) 0.038(3) Uani 0.3 1 d D . P E -1
C4 C 0.1989(8) 0.5865(14) 0.4867(6) 0.041(3) Uani 0.3 1 d D . P E -1
C15 C 0.1948(9) 0.5391(12) 0.4342(6) 0.044(3) Uani 0.3 1 d D . P E -1
C16 C 0.1433(12) 0.5707(17) 0.3884(8) 0.048(3) Uani 0.3 1 d . . P E -1
C35 C 0.1732(9) 0.5716(13) 0.3330(6) 0.041(3) Uani 0.3 1 d . . P E -1
C36 C 0.1487(14) 0.6630(13) 0.3040(9) 0.046(3) Uani 0.3 1 d . . P E -1
C53 C 0.1957(15) 0.7142(15) 0.2679(11) 0.044(4) Uani 0.3 1 d . . P E -1
C54 C 0.2083(13) 0.8180(15) 0.2685(9) 0.047(3) Uani 0.3 1 d . . P E -1
C39 C 0.1538(18) 0.869(2) 0.3092(12) 0.059(4) Uani 0.3 1 d . . P E -1
C40 C 0.2013(13) 0.9510(15) 0.3353(8) 0.062(4) Uani 0.3 1 d . . P E -1
C41 C 0.2825(11) 0.9719(17) 0.3204(9) 0.056(4) Uani 0.3 1 d . . P E -1
C42 C 0.3476(15) 1.0012(18) 0.3687(8) 0.066(4) Uani 0.3 1 d . . P E -1
C23 C 0.3098(10) 1.0025(11) 0.4238(7) 0.049(3) Uani 0.3 1 d . . P E -1
C24 C 0.3608(11) 0.9681(17) 0.4687(8) 0.040(3) Uani 0.3 1 d . . P E -1
C25 C 0.4432(9) 0.9278(12) 0.4558(6) 0.043(3) Uani 0.3 1 d . . P E -1
C26 C 0.4679(14) 0.8379(13) 0.4842(9) 0.047(3) Uani 0.3 1 d . . P E -1
C11 C 0.4197(18) 0.7846(13) 0.5200(11) 0.040(3) Uani 0.3 1 d . . P E -1
C12 C 0.4102(15) 0.6816(14) 0.5182(9) 0.043(4) Uani 0.3 1 d . . P E -1
C29 C 0.4649(18) 0.6315(19) 0.4787(12) 0.054(4) Uani 0.3 1 d . . P E -1
C30 C 0.4172(14) 0.5492(16) 0.4527(9) 0.060(4) Uani 0.3 1 d . . P E -1
C13 C 0.3339(9) 0.5286(14) 0.4638(7) 0.047(3) Uani 0.3 1 d D . P E -1
C14 C 0.2750(9) 0.5034(12) 0.4182(6) 0.049(3) Uani 0.3 1 d D . P E -1
C33 C 0.3068(10) 0.4970(9) 0.3659(6) 0.042(2) Uani 0.3 1 d . . P E -1
C34 C 0.2538(13) 0.5314(15) 0.3224(8) 0.041(3) Uani 0.3 1 d . . P E -1
C51 C 0.3034(11) 0.585(2) 0.2808(10) 0.039(3) Uani 0.3 1 d D . P E -1
C52 C 0.2784(12) 0.6693(16) 0.2531(13) 0.035(3) Uani 0.3 1 d D . P E -1
C60 C 0.3409(9) 0.742(2) 0.2492(9) 0.038(3) Uani 0.3 1 d D . P E -1
C55 C 0.2953(13) 0.8447(18) 0.2587(13) 0.047(4) Uani 0.3 1 d . . P E -1
C56 C 0.3348(12) 0.9221(14) 0.2839(8) 0.051(3) Uani 0.3 1 d . . P E -1
C57 C 0.4167(13) 0.9132(18) 0.3044(8) 0.055(3) Uani 0.3 1 d . . P E -1
C43 C 0.4230(14) 0.963(2) 0.3557(11) 0.060(4) Uani 0.3 1 d . . P E -1
C44 C 0.4764(12) 0.9291(18) 0.4011(9) 0.052(3) Uani 0.3 1 d . . P E -1
C45 C 0.5210(10) 0.8382(13) 0.3917(6) 0.052(3) Uani 0.3 1 d . . P E -1
C27 C 0.5199(13) 0.7786(12) 0.4444(7) 0.052(4) Uani 0.3 1 d . . P E -1
C28 C 0.5151(11) 0.6858(12) 0.4421(8) 0.049(3) Uani 0.3 1 d . . P E -1
C48 C 0.5066(13) 0.6301(13) 0.3854(8) 0.056(4) Uani 0.3 1 d . . P E -1
C31 C 0.4521(11) 0.5538(16) 0.3958(9) 0.052(3) Uani 0.3 1 d . . P E -1
C32 C 0.3938(11) 0.5219(16) 0.3548(9) 0.046(3) Uani 0.3 1 d . . P E -1
C50 C 0.3876(9) 0.5747(17) 0.2995(10) 0.040(3) Uani 0.3 1 d D . P E -1
C49 C 0.4481(13) 0.6482(16) 0.2934(11) 0.049(3) Uani 0.3 1 d D . P E -1
C59 C 0.4254(11) 0.7331(17) 0.2671(6) 0.053(4) Uani 0.3 1 d D . P E -1
C58 C 0.4684(14) 0.8172(14) 0.2955(7) 0.055(3) Uani 0.3 1 d . . P E -1
C46 C 0.5192(17) 0.792(2) 0.3425(10) 0.052(4) Uani 0.3 1 d . . P E -1
C47 C 0.511(2) 0.685(2) 0.3373(12) 0.050(4) Uani 0.3 1 d . . P E -1
C44B C 0.1251(10) 0.6810(13) 0.3230(8) 0.041(2) Uani 0.2 1 d D . P E -2
C43B C 0.1479(10) 0.5914(11) 0.3508(7) 0.039(2) Uani 0.2 1 d D . P E -2
C42B C 0.2176(14) 0.5549(18) 0.3163(9) 0.043(3) Uani 0.2 1 d D . P E -2
C56B C 0.2400(9) 0.6251(9) 0.2740(4) 0.046(2) Uani 0.2 1 d D . P E -2
C57B C 0.1748(10) 0.7012(14) 0.2785(9) 0.039(2) Uani 0.2 1 d D . P E -2
C58B C 0.200(2) 0.8009(18) 0.2678(19) 0.041(4) Uani 0.2 1 d D . P E -2
C47B C 0.1715(15) 0.8795(17) 0.3045(9) 0.041(3) Uani 0.2 1 d D . P E -2
C46B C 0.1180(10) 0.8589(12) 0.3488(6) 0.042(3) Uani 0.2 1 d D . P E -2
C45B C 0.0911(9) 0.7599(18) 0.3606(6) 0.044(2) Uani 0.2 1 d D . P E -2
C27B C 0.0880(5) 0.7399(16) 0.4172(5) 0.046(2) Uani 0.2 1 d D . P E -2
C26B C 0.1177(12) 0.6515(13) 0.4446(7) 0.036(3) Uani 0.2 1 d D . P E -2
C25B C 0.1458(12) 0.5802(14) 0.4092(7) 0.041(3) Uani 0.2 1 d D . P E -2
C24B C 0.2147(14) 0.531(2) 0.4349(9) 0.042(4) Uani 0.2 1 d D . P E -2
C23B C 0.2834(11) 0.4943(16) 0.4032(8) 0.048(3) Uani 0.2 1 d D . P E -2
C41B C 0.2849(13) 0.5099(14) 0.3441(10) 0.045(3) Uani 0.2 1 d D . P E -2
C40B C 0.3703(9) 0.5305(8) 0.3278(6) 0.043(2) Uani 0.2 1 d D . P E -2
C54B C 0.3936(13) 0.5989(16) 0.2861(8) 0.043(3) Uani 0.2 1 d D . P E -2
C55B C 0.3209(11) 0.6504(13) 0.2575(9) 0.041(3) Uani 0.2 1 d D . P E -2
C60B C 0.3466(16) 0.747(2) 0.2464(16) 0.041(4) Uani 0.2 1 d D . P E -2
C59B C 0.2877(17) 0.8221(18) 0.2541(19) 0.031(4) Uani 0.2 1 d D . P E -2
C49B C 0.3145(18) 0.913(3) 0.2794(16) 0.032(4) Uani 0.2 1 d D . P E -2
C48B C 0.2430(16) 0.953(2) 0.3116(9) 0.040(3) Uani 0.2 1 d D . P E -2
C31B C 0.2550(8) 0.9940(8) 0.3633(5) 0.040(2) Uani 0.2 1 d D . P E -2
C30B C 0.2041(10) 0.9729(11) 0.4108(5) 0.040(2) Uani 0.2 1 d D . P E -2
C29B C 0.1303(19) 0.908(2) 0.3991(9) 0.045(3) Uani 0.2 1 d D . P E -2
C28B C 0.1138(18) 0.827(2) 0.4396(10) 0.047(4) Uani 0.2 1 d D . P E -2
C11B C 0.1548(15) 0.8381(16) 0.4895(10) 0.027(2) Uani 0.2 1 d D U P E -2
C10B C 0.1872(14) 0.749(3) 0.5186(9) 0.0266(17) Uani 0.2 1 d D U P E -2
C9B C 0.1682(17) 0.6655(17) 0.4923(12) 0.026(2) Uani 0.2 1 d D U P E -2
C8B C 0.2207(15) 0.5808(19) 0.4852(11) 0.029(4) Uani 0.2 1 d D . P E -2
C7B C 0.3054(13) 0.582(2) 0.5071(11) 0.026(3) Uani 0.2 1 d D . P E -2
C21B C 0.3779(11) 0.5518(16) 0.4756(7) 0.035(3) Uani 0.2 1 d D . P E -2
C22B C 0.3713(9) 0.5052(8) 0.4243(5) 0.044(2) Uani 0.2 1 d D . P E -2
C39B C 0.4200(12) 0.5269(12) 0.3784(6) 0.045(3) Uani 0.2 1 d D . P E -2
C38B C 0.4899(17) 0.593(2) 0.3867(7) 0.047(4) Uani 0.2 1 d D . P E -2
C37B C 0.511(2) 0.6645(19) 0.3447(11) 0.051(4) Uani 0.2 1 d D . P E -2
C53B C 0.464(2) 0.663(2) 0.2939(13) 0.042(4) Uani 0.2 1 d D . P E -2
C52B C 0.4296(18) 0.752(3) 0.2682(11) 0.037(3) Uani 0.2 1 d D . P E -2
C51B C 0.458(2) 0.839(2) 0.2946(16) 0.035(4) Uani 0.2 1 d D . P E -2
C50B C 0.4063(18) 0.9218(17) 0.2979(13) 0.033(3) Uani 0.2 1 d D . P E -2
C33B C 0.4124(14) 0.970(2) 0.3509(7) 0.037(4) Uani 0.2 1 d D . P E -2
C32B C 0.3416(10) 1.0053(18) 0.3822(6) 0.040(3) Uani 0.2 1 d D . P E -2
C14B C 0.3381(7) 0.9917(11) 0.4414(6) 0.036(2) Uani 0.2 1 d D . P E -2
C13B C 0.2538(6) 0.9710(7) 0.4610(5) 0.0301(18) Uani 0.2 1 d D . P E -2
C12B C 0.2326(10) 0.8940(9) 0.4993(7) 0.029(2) Uani 0.2 1 d D U P E -2
C2B C 0.2979(8) 0.8535(12) 0.5305(8) 0.030(2) Uani 0.2 1 d D . P E -2
C6B C 0.3290(16) 0.6770(19) 0.5356(16) 0.027(3) Uani 0.2 1 d D . P E -2
C5B C 0.416(3) 0.6975(18) 0.519(2) 0.035(4) Uani 0.2 1 d D . P E -2
C20B C 0.4485(16) 0.6178(19) 0.4828(11) 0.039(3) Uani 0.2 1 d D . P E -2
C19B C 0.5026(9) 0.6390(10) 0.4405(6) 0.041(2) Uani 0.2 1 d D . P E -2
C18B C 0.5316(10) 0.7377(12) 0.4286(5) 0.043(2) Uani 0.2 1 d D . P E -2
C36B C 0.5344(5) 0.755(2) 0.3710(4) 0.0436(18) Uani 0.2 1 d D . P E -2
C35B C 0.5054(19) 0.8450(18) 0.3437(9) 0.041(3) Uani 0.2 1 d D . P E -2
C34B C 0.4818(12) 0.9206(16) 0.3782(6) 0.042(3) Uani 0.2 1 d D . P E -2
C16B C 0.4761(7) 0.9088(9) 0.4373(6) 0.036(2) Uani 0.2 1 d D . P E -2
C15B C 0.4043(10) 0.9423(15) 0.4703(6) 0.033(3) Uani 0.2 1 d D . P E -2
C3B C 0.3815(6) 0.8755(8) 0.5141(4) 0.0330(16) Uani 0.2 1 d D . P E -2
C4B C 0.4471(8) 0.7949(15) 0.5107(7) 0.037(2) Uani 0.2 1 d D . P E -2
C17B C 0.4992(10) 0.8165(12) 0.4653(7) 0.041(2) Uani 0.2 1 d D . P E -2
O1 O 0.1960(4) 1.2444(8) 0.5219(2) 0.126(2) Uani 0.5 1 d . . P F -1
C74 C 0.1234(5) 1.2155(5) 0.4925(4) 0.109(3) Uani 0.5 1 d . . P F -1
H74A H 0.070352 1.235098 0.512121 0.131 Uiso 0.5 1 calc R U P F -1
H74B H 0.122680 1.143958 0.486370 0.131 Uiso 0.5 1 calc R U P F -1
C73 C 0.1347(4) 1.2740(7) 0.4347(4) 0.108(4) Uani 0.5 1 d . . P F -1
H73A H 0.096838 1.248954 0.404817 0.130 Uiso 0.5 1 calc R U P F -1
H73B H 0.126589 1.345270 0.439157 0.130 Uiso 0.5 1 calc R U P F -1
C72 C 0.2235(4) 1.2478(10) 0.42591(17) 0.0741(17) Uani 0.5 1 d . . P F -1
H72A H 0.251472 1.293673 0.399691 0.089 Uiso 0.5 1 calc R U P F -1
H72B H 0.228484 1.180630 0.410907 0.089 Uiso 0.5 1 calc R U P F -1
C71 C 0.2628(3) 1.2547(11) 0.4831(2) 0.0736(18) Uani 0.5 1 d . . P F -1
H71A H 0.305760 1.202397 0.488429 0.088 Uiso 0.5 1 calc R U P F -1
H71B H 0.291451 1.318665 0.487998 0.088 Uiso 0.5 1 calc R U P F -1

loop_
_atom_site_aniso_label
_atom_site_aniso_U_11
_atom_site_aniso_U_22
_atom_site_aniso_U_33
_atom_site_aniso_U_23
_atom_site_aniso_U_13
_atom_site_aniso_U_12
P1 0.0251(3) 0.0389(3) 0.0263(3) 0.000 0.0003(2) 0.000
N6 0.0365(8) 0.0414(8) 0.0400(8) -0.0047(7) -0.0038(6) 0.0023(7)
N4 0.0333(7) 0.0458(9) 0.0327(7) -0.0047(7) 0.0038(6) 0.0011(6)
N1 0.0280(10) 0.0701(16) 0.0278(10) 0.000 -0.0017(8) 0.000
N3 0.0297(11) 0.0686(16) 0.0360(12) 0.000 -0.0065(9) 0.000
N5 0.0346(8) 0.0520(10) 0.0466(9) -0.0147(8) -0.0053(7) 0.0106(7)
N2 0.0422(12) 0.0769(18) 0.0297(11) 0.000 -0.0038(9) 0.000
C66 0.0314(8) 0.0446(10) 0.0305(8) -0.0081(7) 0.0013(6) 0.0035(7)
C61 0.0334(12) 0.0415(13) 0.0311(12) 0.000 -0.0049(9) 0.000
C64 0.0287(12) 0.0601(18) 0.0446(15) 0.000 -0.0011(11) 0.000
C70 0.0346(9) 0.0488(11) 0.0469(11) -0.0074(9) -0.0063(8) 0.0000(8)
C69 0.0602(13) 0.0386(11) 0.0511(12) -0.0031(9) -0.0062(10) -0.0029(9)
C67 0.0315(9) 0.0730(15) 0.0498(12) -0.0156(11) -0.0032(8) 0.0059(9)
C63 0.0479(16) 0.075(2) 0.0331(14) 0.000 0.0056(12) 0.000
C68 0.0537(13) 0.0627(14) 0.0598(14) -0.0230(11) -0.0137(10) 0.0259(11)
C62 0.063(3) 0.058(3) 0.039(2) -0.0130(19) -0.0108(19) 0.007(2)
C65 0.043(2) 0.077(3) 0.042(2) -0.004(2) -0.0130(17) 0.017(2)
C19 0.022(6) 0.082(10) 0.024(4) -0.003(5) 0.010(4) 0.003(6)
C7 0.044(6) 0.062(7) 0.027(4) -0.016(5) 0.001(4) 0.011(5)
C6 0.032(4) 0.067(7) 0.020(3) -0.014(4) -0.004(2) 0.012(5)
C5 0.028(5) 0.098(8) 0.029(4) -0.016(6) 0.003(3) -0.015(6)
C18 0.022(4) 0.081(10) 0.040(5) -0.003(5) -0.006(4) -0.005(5)
C17 0.024(4) 0.094(9) 0.032(4) -0.003(4) -0.004(3) -0.015(5)
C37 0.032(5) 0.088(10) 0.034(4) -0.011(5) -0.014(4) 0.002(6)
C38 0.028(6) 0.084(9) 0.044(5) 0.004(6) -0.006(4) 0.023(6)
C20 0.039(8) 0.059(8) 0.061(6) 0.007(5) 0.017(5) 0.023(5)
C21 0.046(8) 0.055(8) 0.054(6) 0.019(5) 0.007(5) 0.029(5)
C22 0.069(8) 0.028(6) 0.074(7) -0.016(5) 0.001(6) 0.016(6)
C8 0.053(7) 0.040(6) 0.044(5) -0.028(4) 0.008(5) 0.010(5)
C9 0.062(7) 0.037(6) 0.038(5) -0.011(4) 0.004(5) -0.003(5)
C10 0.039(6) 0.038(6) 0.035(7) -0.007(5) -0.003(5) -0.022(4)
C1 0.0262(10) 0.0289(11) 0.0275(11) 0.000 -0.0008(8) 0.000
C2 0.049(7) 0.022(5) 0.020(5) 0.005(4) 0.006(5) -0.001(5)
C3 0.057(7) 0.026(5) 0.031(5) -0.003(4) 0.019(5) -0.011(6)
C4 0.041(6) 0.048(6) 0.034(4) 0.003(4) 0.016(4) -0.022(5)
C15 0.059(6) 0.034(6) 0.037(4) 0.008(4) 0.020(4) -0.018(4)
C16 0.038(8) 0.070(9) 0.035(5) -0.014(5) 0.001(5) -0.031(5)
C35 0.041(6) 0.055(8) 0.028(4) -0.012(4) 0.002(4) -0.022(4)
C36 0.037(6) 0.066(8) 0.034(5) -0.008(5) -0.006(4) -0.015(6)
C53 0.033(5) 0.073(10) 0.025(5) 0.002(6) -0.008(4) -0.003(5)
C54 0.044(7) 0.069(9) 0.028(5) 0.013(6) -0.011(5) 0.008(5)
C39 0.041(8) 0.089(11) 0.047(8) 0.019(7) 0.000(6) 0.034(6)
C40 0.073(9) 0.054(7) 0.059(7) 0.024(6) 0.016(7) 0.034(6)
C41 0.079(8) 0.048(6) 0.041(5) 0.031(4) 0.016(6) 0.018(7)
C42 0.106(10) 0.034(7) 0.057(6) 0.002(6) 0.023(7) -0.007(8)
C23 0.082(8) 0.023(4) 0.043(5) -0.004(4) -0.012(5) -0.008(6)
C24 0.055(7) 0.032(7) 0.034(6) -0.009(4) -0.004(5) -0.020(6)
C25 0.040(6) 0.050(8) 0.039(5) -0.001(5) 0.005(4) -0.030(4)
C26 0.037(6) 0.066(8) 0.037(5) -0.003(5) -0.006(4) -0.023(6)
C11 0.030(5) 0.063(9) 0.027(5) 0.002(6) -0.006(4) -0.017(5)
C12 0.050(7) 0.057(8) 0.023(5) 0.013(5) -0.008(5) -0.003(5)
C29 0.049(9) 0.067(10) 0.044(7) 0.020(6) -0.006(5) 0.031(6)
C30 0.075(8) 0.050(8) 0.056(7) 0.023(6) 0.007(6) 0.024(6)
C13 0.082(7) 0.025(4) 0.034(5) 0.007(4) 0.014(5) 0.020(6)
C14 0.081(8) 0.023(5) 0.042(5) 0.001(4) 0.031(5) -0.006(6)
C33 0.068(7) 0.025(4) 0.031(5) -0.007(4) 0.007(5) 0.001(5)
C34 0.053(7) 0.038(7) 0.032(6) -0.007(4) 0.007(6) -0.017(6)
C51 0.044(6) 0.048(7) 0.025(5) -0.011(5) 0.006(5) -0.004(5)
C52 0.036(6) 0.053(7) 0.018(5) 0.002(5) -0.006(5) -0.010(4)
C60 0.041(3) 0.057(7) 0.015(4) 0.006(6) 0.002(3) -0.014(5)
C55 0.049(7) 0.063(7) 0.030(9) 0.013(7) 0.004(7) -0.002(6)
C56 0.072(8) 0.046(6) 0.036(6) 0.013(4) 0.013(6) -0.008(7)
C57 0.050(8) 0.082(8) 0.032(5) 0.024(5) 0.019(5) -0.018(6)
C43 0.072(9) 0.049(9) 0.060(6) 0.016(6) 0.012(6) -0.027(7)
C44 0.046(8) 0.062(8) 0.049(6) 0.000(5) 0.014(6) -0.036(6)
C45 0.028(5) 0.091(9) 0.036(4) 0.003(4) 0.005(3) -0.021(5)
C27 0.028(5) 0.085(10) 0.044(5) 0.000(5) 0.001(4) -0.006(6)
C28 0.023(5) 0.078(9) 0.046(6) 0.005(6) -0.005(4) 0.018(6)
C48 0.043(8) 0.063(9) 0.061(6) 0.004(5) 0.007(5) 0.026(6)
C31 0.047(8) 0.054(8) 0.053(6) 0.004(5) 0.000(5) 0.032(5)
C32 0.053(7) 0.038(8) 0.048(6) -0.010(5) 0.012(5) 0.015(6)
C50 0.028(6) 0.051(9) 0.042(6) -0.012(5) 0.010(5) 0.009(5)
C49 0.030(6) 0.078(9) 0.040(6) -0.007(7) 0.015(4) 0.004(6)
C59 0.044(4) 0.092(9) 0.022(4) -0.001(6) 0.010(4) -0.011(6)
C58 0.053(8) 0.087(9) 0.025(4) 0.006(5) 0.015(4) -0.030(6)
C46 0.031(7) 0.087(11) 0.038(5) 0.002(5) 0.015(4) -0.006(6)
C47 0.025(7) 0.082(11) 0.044(7) -0.001(6) 0.011(5) 0.005(7)
C44B 0.025(5) 0.049(5) 0.049(6) 0.010(4) -0.010(4) -0.014(4)
C43B 0.041(5) 0.034(5) 0.042(5) -0.003(4) -0.010(4) -0.018(4)
C42B 0.055(6) 0.041(6) 0.034(5) -0.014(4) -0.010(4) -0.012(5)
C56B 0.068(5) 0.044(4) 0.027(4) -0.016(3) -0.001(4) -0.006(4)
C57B 0.036(6) 0.049(4) 0.034(6) -0.001(4) -0.014(4) -0.016(4)
C58B 0.040(6) 0.046(5) 0.036(10) 0.004(5) -0.002(7) -0.010(4)
C47B 0.039(6) 0.049(5) 0.034(6) 0.009(4) -0.005(4) 0.005(5)
C46B 0.031(5) 0.052(6) 0.043(5) 0.013(4) -0.006(4) 0.011(4)
C45B 0.023(4) 0.054(6) 0.056(4) 0.016(4) -0.004(4) 0.006(4)
C27B 0.022(3) 0.058(6) 0.057(4) 0.018(4) -0.010(3) 0.001(4)
C26B 0.018(5) 0.050(6) 0.039(5) 0.017(3) 0.001(4) -0.010(4)
C25B 0.036(6) 0.045(6) 0.043(4) 0.009(4) -0.006(4) -0.017(5)
C24B 0.052(6) 0.034(9) 0.040(5) -0.004(5) -0.007(4) -0.003(6)
C23B 0.068(5) 0.033(7) 0.042(5) -0.006(5) 0.000(4) 0.000(5)
C41B 0.062(5) 0.034(6) 0.041(6) -0.015(5) -0.005(4) -0.002(4)
C40B 0.062(5) 0.028(4) 0.039(5) -0.005(4) 0.001(4) 0.013(4)
C54B 0.066(6) 0.025(5) 0.039(7) -0.008(4) 0.004(5) 0.012(4)
C55B 0.065(5) 0.033(5) 0.025(6) -0.007(4) 0.004(5) 0.011(4)
C60B 0.060(5) 0.034(5) 0.030(9) 0.001(5) 0.007(4) 0.011(4)
C59B 0.039(6) 0.026(5) 0.027(9) 0.005(4) -0.002(5) -0.003(4)
C49B 0.040(5) 0.022(6) 0.034(9) 0.008(6) 0.002(5) -0.001(4)
C48B 0.046(6) 0.036(6) 0.037(5) 0.002(5) 0.001(4) 0.006(5)
C31B 0.056(5) 0.027(5) 0.038(4) 0.000(3) -0.001(3) 0.016(4)
C30B 0.039(5) 0.040(6) 0.041(5) -0.003(5) -0.003(3) 0.023(4)
C29B 0.041(8) 0.053(6) 0.042(5) 0.010(4) -0.005(5) 0.013(6)
C28B 0.033(9) 0.056(6) 0.052(5) 0.014(4) -0.004(6) 0.007(5)
C11B 0.021(4) 0.020(3) 0.041(4) 0.006(3) 0.012(3) 0.010(3)
C10B 0.023(3) 0.021(3) 0.036(3) 0.006(3) 0.004(2) 0.004(3)
C9B 0.023(5) 0.019(4) 0.035(4) 0.011(3) 0.002(4) 0.004(3)
C8B 0.033(5) 0.015(6) 0.039(6) 0.005(5) -0.003(5) 0.000(4)
C7B 0.029(4) 0.019(5) 0.031(6) 0.012(4) -0.002(4) 0.005(4)
C21B 0.037(5) 0.027(6) 0.041(5) 0.006(4) 0.004(4) 0.009(4)
C22B 0.067(5) 0.022(4) 0.044(4) 0.001(3) 0.001(4) 0.012(4)
C39B 0.058(6) 0.032(6) 0.045(5) -0.001(5) -0.003(4) 0.019(4)
C38B 0.047(8) 0.040(6) 0.056(6) 0.003(5) -0.001(5) 0.018(6)
C37B 0.052(11) 0.051(5) 0.050(5) 0.001(5) 0.005(6) 0.011(6)
C53B 0.059(7) 0.019(4) 0.048(8) -0.003(6) 0.007(7) 0.017(5)
C52B 0.053(5) 0.019(3) 0.040(7) -0.002(5) 0.016(5) 0.020(4)
C51B 0.042(8) 0.021(4) 0.041(7) 0.002(5) 0.020(7) 0.012(5)
C50B 0.042(6) 0.012(5) 0.045(6) -0.010(5) 0.002(5) 0.000(5)
C33B 0.048(6) 0.021(8) 0.043(5) -0.009(5) 0.002(4) -0.005(6)
C32B 0.056(5) 0.024(6) 0.040(5) -0.005(4) 0.007(3) -0.001(4)
C14B 0.033(4) 0.034(6) 0.042(5) -0.003(4) 0.003(3) -0.007(4)
C13B 0.033(4) 0.023(4) 0.034(4) 0.002(3) 0.003(3) 0.007(3)
C12B 0.027(4) 0.019(4) 0.040(4) 0.001(3) 0.011(3) 0.009(3)
C2B 0.032(4) 0.028(4) 0.030(5) 0.001(4) 0.002(3) -0.003(3)
C6B 0.027(5) 0.031(4) 0.022(8) 0.004(5) -0.002(4) 0.003(3)
C5B 0.023(6) 0.047(5) 0.036(10) -0.001(5) -0.008(6) -0.001(4)
C20B 0.026(5) 0.041(6) 0.049(6) 0.009(5) 0.002(4) 0.010(4)
C19B 0.022(5) 0.049(6) 0.052(5) 0.007(4) 0.002(4) 0.010(4)
C18B 0.024(5) 0.050(6) 0.056(4) 0.002(4) 0.001(4) 0.002(4)
C36B 0.025(3) 0.050(5) 0.056(4) 0.004(4) 0.012(3) 0.006(5)
C35B 0.028(7) 0.050(5) 0.045(5) 0.011(4) 0.019(4) -0.001(5)
C34B 0.036(6) 0.039(6) 0.050(4) 0.006(4) 0.004(4) -0.010(5)
C16B 0.017(4) 0.046(5) 0.046(5) -0.005(4) -0.001(3) -0.012(3)
C15B 0.022(5) 0.034(5) 0.044(6) -0.003(4) 0.002(4) -0.015(4)
C3B 0.030(3) 0.043(4) 0.026(4) -0.006(3) 0.000(3) -0.010(3)
C4B 0.027(5) 0.052(4) 0.033(5) -0.002(4) -0.010(4) -0.007(4)
C17B 0.023(5) 0.057(5) 0.042(5) -0.001(4) -0.005(4) -0.001(4)
O1 0.173(5) 0.117(4) 0.088(3) 0.063(5) 0.032(3) 0.065(7)
C74 0.078(4) 0.068(4) 0.182(9) 0.020(5) 0.028(5) 0.014(3)
C73 0.080(4) 0.102(10) 0.143(6) -0.037(6) -0.048(4) 0.007(4)
C72 0.132(5) 0.039(2) 0.051(2) 0.009(6) -0.003(3) 0.036(6)
C71 0.082(3) 0.057(4) 0.083(3) 0.039(5) -0.022(3) -0.014(6)

_geom_special_details            
;
 All esds (except the esd in the dihedral angle between two l.s. planes)
 are estimated using the full covariance matrix.  The cell esds are taken
 into account individually in the estimation of esds in distances, angles
 and torsion angles; correlations between esds in cell parameters are only
 used when they are defined by crystal symmetry.  An approximate (isotropic)
 treatment of cell esds is used for estimating esds involving l.s. planes.
;
loop_
_geom_bond_atom_site_label_1
_geom_bond_atom_site_label_2
_geom_bond_distance
_geom_bond_site_symmetry_2
_geom_bond_publ_flag
P1 N4 1.6021(16) 7_575 ?
P1 N4 1.6021(16) . ?
P1 N1 1.606(2) . ?
P1 C1 1.873(2) . ?
N6 C66 1.360(2) . ?
N6 C70 1.449(2) . ?
N6 C69 1.444(3) . ?
N4 C66 1.308(3) . ?
N1 C61 1.304(3) . ?
N3 C61 1.376(3) . ?
N3 C64 1.447(4) . ?
N3 C65 1.512(4) . ?
N5 C66 1.363(2) . ?
N5 C67 1.450(3) . ?
N5 C68 1.463(3) . ?
N2 C61 1.360(3) . ?
N2 C63 1.427(4) . ?
N2 C62 1.543(5) . ?
C64 H64A 0.9800 . ?
C64 H64B 0.9800 . ?
C64 H64C 0.9800 . ?
C70 H70A 0.9800 . ?
C70 H70B 0.9800 . ?
C70 H70C 0.9800 . ?
C69 H69A 0.9800 . ?
C69 H69B 0.9800 . ?
C69 H69C 0.9800 . ?
C67 H67A 0.9800 . ?
C67 H67B 0.9800 . ?
C67 H67C 0.9800 . ?
C63 H63A 0.9800 . ?
C63 H63B 0.9800 . ?
C63 H63C 0.9800 . ?
C68 H68A 0.9800 . ?
C68 H68B 0.9800 . ?
C68 H68C 0.9800 . ?
C62 H62A 0.9800 . ?
C62 H62B 0.9800 . ?
C62 H62C 0.9800 . ?
C65 H65A 0.9800 . ?
C65 H65B 0.9800 . ?
C65 H65C 0.9800 . ?
C19 C7 1.51(2) . ?
C19 C18 1.40(2) . ?
C19 C20 1.38(2) . ?
C7 C6 1.36(2) . ?
C7 C8 1.41(2) . ?
C6 C5 1.435(16) . ?
C6 C1 1.480(13) . ?
C5 C18 1.48(2) . ?
C5 C4 1.56(2) . ?
C18 C17 1.35(2) . ?
C17 C37 1.519(18) . ?
C17 C16 1.47(2) . ?
C37 C38 1.31(2) . ?
C37 C36 1.47(2) . ?
C38 C20 1.64(2) . ?
C38 C39 1.37(3) . ?
C20 C21 1.380(17) . ?
C21 C22 1.45(2) . ?
C21 C40 1.47(2) . ?
C22 C8 1.58(3) . ?
C22 C23 1.32(2) . ?
C8 C9 1.49(2) . ?
C9 C10 1.26(3) . ?
C9 C24 1.46(2) . ?
C10 C1 1.55(2) . ?
C10 C11 1.41(3) . ?
C1 C2 1.60(2) . ?
C1 C10B 1.58(2) . ?
C1 C2B 1.562(16) . ?
C1 C6B 1.39(2) . ?
C2 C3 1.341(19) . ?
C2 C12 1.43(2) . ?
C3 C4 1.424(12) . ?
C3 C13 1.456(13) . ?
C4 C15 1.416(13) . ?
C15 C16 1.43(2) . ?
C15 C14 1.400(12) . ?
C16 C35 1.41(2) . ?
C35 C36 1.481(19) . ?
C35 C34 1.40(2) . ?
C36 C53 1.33(3) . ?
C53 C54 1.43(2) . ?
C53 C52 1.48(3) . ?
C54 C39 1.47(3) . ?
C54 C55 1.43(2) . ?
C39 C40 1.49(3) . ?
C40 C41 1.35(2) . ?
C41 C42 1.59(3) . ?
C41 C56 1.38(2) . ?
C42 C23 1.45(2) . ?
C42 C43 1.33(2) . ?
C23 C24 1.420(17) . ?
C24 C25 1.44(2) . ?
C25 C26 1.459(18) . ?
C25 C44 1.41(2) . ?
C26 C11 1.35(2) . ?
C26 C27 1.49(2) . ?
C11 C12 1.42(2) . ?
C12 C29 1.45(3) . ?
C29 C30 1.49(3) . ?
C29 C28 1.39(3) . ?
C30 C13 1.36(2) . ?
C30 C31 1.47(3) . ?
C13 C14 1.471(14) . ?
C14 C33 1.351(16) . ?
C33 C34 1.41(2) . ?
C33 C32 1.428(17) . ?
C34 C51 1.46(2) . ?
C51 C52 1.394(15) . ?
C51 C50 1.397(14) . ?
C52 C60 1.401(15) . ?
C60 C55 1.59(3) . ?
C60 C59 1.394(14) . ?
C55 C56 1.37(2) . ?
C56 C57 1.38(2) . ?
C57 C43 1.41(3) . ?
C57 C58 1.56(2) . ?
C43 C44 1.45(2) . ?
C44 C45 1.44(2) . ?
C45 C27 1.503(18) . ?
C45 C46 1.34(3) . ?
C27 C28 1.27(2) . ?
C28 C48 1.56(2) . ?
C48 C31 1.37(2) . ?
C48 C47 1.38(3) . ?
C31 C32 1.41(2) . ?
C32 C50 1.51(3) . ?
C50 C49 1.389(13) . ?
C49 C59 1.369(14) . ?
C49 C47 1.52(3) . ?
C59 C58 1.50(2) . ?
C58 C46 1.42(2) . ?
C46 C47 1.469(18) . ?
C44B C43B 1.44(2) . ?
C44B C57B 1.35(2) . ?
C44B C45B 1.50(3) . ?
C43B C42B 1.46(3) . ?
C43B C25B 1.41(2) . ?
C42B C56B 1.44(2) . ?
C42B C41B 1.39(3) . ?
C56B C57B 1.46(2) . ?
C56B C55B 1.37(2) . ?
C57B C58B 1.44(3) . ?
C58B C47B 1.46(4) . ?
C58B C59B 1.44(4) . ?
C47B C46B 1.38(2) . ?
C47B C48B 1.51(3) . ?
C46B C45B 1.45(3) . ?
C46B C29B 1.39(2) . ?
C45B C27B 1.383(18) . ?
C27B C26B 1.453(18) . ?
C27B C28B 1.37(3) . ?
C26B C25B 1.366(18) . ?
C26B C9B 1.402(19) . ?
C25B C24B 1.413(14) . ?
C24B C23B 1.408(14) . ?
C24B C8B 1.387(14) . ?
C23B C41B 1.43(3) . ?
C23B C22B 1.472(16) . ?
C41B C40B 1.42(2) . ?
C40B C54B 1.418(13) . ?
C40B C39B 1.440(13) . ?
C54B C55B 1.50(3) . ?
C54B C53B 1.418(15) . ?
C55B C60B 1.41(3) . ?
C60B C59B 1.39(3) . ?
C60B C52B 1.40(3) . ?
C59B C49B 1.44(2) . ?
C49B C48B 1.46(4) . ?
C49B C50B 1.51(3) . ?
C48B C31B 1.375(19) . ?
C31B C30B 1.419(13) . ?
C31B C32B 1.436(14) . ?
C30B C29B 1.48(3) . ?
C30B C13B 1.433(12) . ?
C29B C28B 1.50(3) . ?
C28B C11B 1.37(3) . ?
C11B C10B 1.49(4) . ?
C11B C12B 1.46(3) . ?
C10B C9B 1.34(4) . ?
C9B C8B 1.431(17) . ?
C8B C7B 1.424(16) . ?
C7B C21B 1.425(18) . ?
C7B C6B 1.51(3) . ?
C21B C22B 1.388(15) . ?
C21B C20B 1.44(3) . ?
C22B C39B 1.37(2) . ?
C39B C38B 1.432(14) . ?
C38B C37B 1.444(15) . ?
C38B C19B 1.448(14) . ?
C37B C53B 1.428(15) . ?
C37B C36B 1.434(16) . ?
C53B C52B 1.46(3) . ?
C52B C51B 1.42(4) . ?
C51B C50B 1.40(2) . ?
C51B C35B 1.39(4) . ?
C50B C33B 1.43(3) . ?
C33B C32B 1.423(14) . ?
C33B C34B 1.433(14) . ?
C32B C14B 1.430(13) . ?
C14B C13B 1.428(11) . ?
C14B C15B 1.417(13) . ?
C13B C12B 1.437(15) . ?
C12B C2B 1.38(2) . ?
C2B C3B 1.398(15) . ?
C6B C5B 1.45(4) . ?
C5B C20B 1.49(4) . ?
C5B C4B 1.43(3) . ?
C20B C19B 1.35(2) . ?
C19B C18B 1.453(14) . ?
C18B C36B 1.400(13) . ?
C18B C17B 1.48(2) . ?
C36B C35B 1.47(2) . ?
C35B C34B 1.37(2) . ?
C34B C16B 1.428(13) . ?
C16B C15B 1.448(12) . ?
C16B C17B 1.48(2) . ?
C15B C3B 1.438(18) . ?
C3B C4B 1.509(19) . ?
C4B C17B 1.39(2) . ?
O1 C74 1.394(10) . ?
O1 C71 1.405(7) . ?
C74 H74A 0.9900 . ?
C74 H74B 0.9900 . ?
C74 C73 1.610(11) . ?
C73 H73A 0.9900 . ?
C73 H73B 0.9900 . ?
C73 C72 1.450(8) . ?
C72 H72A 0.9900 . ?
C72 H72B 0.9900 . ?
C72 C71 1.506(7) . ?
C71 H71A 0.9900 . ?
C71 H71B 0.9900 . ?

loop_
_geom_angle_atom_site_label_1
_geom_angle_atom_site_label_2
_geom_angle_atom_site_label_3
_geom_angle
_geom_angle_site_symmetry_1
_geom_angle_site_symmetry_3
_geom_angle_publ_flag
N4 P1 N4 103.18(12) 7_575 . ?
N4 P1 N1 117.55(7) . . ?
N4 P1 N1 117.55(7) 7_575 . ?
N4 P1 C1 108.34(7) . . ?
N4 P1 C1 108.34(7) 7_575 . ?
N1 P1 C1 101.46(11) . . ?
C66 N6 C70 121.13(17) . . ?
C66 N6 C69 123.26(17) . . ?
C69 N6 C70 114.36(17) . . ?
C66 N4 P1 137.41(14) . . ?
C61 N1 P1 139.9(2) . . ?
C61 N3 C64 119.3(2) . . ?
C61 N3 C65 118.5(3) . . ?
C64 N3 C65 112.1(2) . . ?
C66 N5 C67 120.25(18) . . ?
C66 N5 C68 123.02(17) . . ?
C67 N5 C68 114.32(17) . . ?
C61 N2 C63 126.0(2) . . ?
C61 N2 C62 114.6(3) . . ?
C63 N2 C62 107.5(2) . . ?
N6 C66 N5 116.10(18) . . ?
N4 C66 N6 125.66(17) . . ?
N4 C66 N5 118.13(17) . . ?
N1 C61 N3 118.1(2) . . ?
N1 C61 N2 126.9(2) . . ?
N2 C61 N3 114.9(2) . . ?
N3 C64 H64A 109.5 . . ?
N3 C64 H64B 109.5 . . ?
N3 C64 H64C 109.5 . . ?
H64A C64 H64B 109.5 . . ?
H64A C64 H64C 109.5 . . ?
H64B C64 H64C 109.5 . . ?
N6 C70 H70A 109.5 . . ?
N6 C70 H70B 109.5 . . ?
N6 C70 H70C 109.5 . . ?
H70A C70 H70B 109.5 . . ?
H70A C70 H70C 109.5 . . ?
H70B C70 H70C 109.5 . . ?
N6 C69 H69A 109.5 . . ?
N6 C69 H69B 109.5 . . ?
N6 C69 H69C 109.5 . . ?
H69A C69 H69B 109.5 . . ?
H69A C69 H69C 109.5 . . ?
H69B C69 H69C 109.5 . . ?
N5 C67 H67A 109.5 . . ?
N5 C67 H67B 109.5 . . ?
N5 C67 H67C 109.5 . . ?
H67A C67 H67B 109.5 . . ?
H67A C67 H67C 109.5 . . ?
H67B C67 H67C 109.5 . . ?
N2 C63 H63A 109.5 . . ?
N2 C63 H63B 109.5 . . ?
N2 C63 H63C 109.5 . . ?
H63A C63 H63B 109.5 . . ?
H63A C63 H63C 109.5 . . ?
H63B C63 H63C 109.5 . . ?
N5 C68 H68A 109.5 . . ?
N5 C68 H68B 109.5 . . ?
N5 C68 H68C 109.5 . . ?
H68A C68 H68B 109.5 . . ?
H68A C68 H68C 109.5 . . ?
H68B C68 H68C 109.5 . . ?
N2 C62 H62A 109.5 . . ?
N2 C62 H62B 109.5 . . ?
N2 C62 H62C 109.5 . . ?
H62A C62 H62B 109.5 . . ?
H62A C62 H62C 109.5 . . ?
H62B C62 H62C 109.5 . . ?
N3 C65 H65A 109.5 . . ?
N3 C65 H65B 109.5 . . ?
N3 C65 H65C 109.5 . . ?
H65A C65 H65B 109.5 . . ?
H65A C65 H65C 109.5 . . ?
H65B C65 H65C 109.5 . . ?
C18 C19 C7 115(2) . . ?
C20 C19 C7 109.5(19) . . ?
C20 C19 C18 120.7(17) . . ?
C6 C7 C19 105.3(16) . . ?
C6 C7 C8 116.8(18) . . ?
C8 C7 C19 129.1(19) . . ?
C7 C6 C5 106.6(11) . . ?
C7 C6 C1 128.0(13) . . ?
C5 C6 C1 118.2(12) . . ?
C6 C5 C18 115.3(13) . . ?
C6 C5 C4 122.6(13) . . ?
C18 C5 C4 113.4(12) . . ?
C19 C18 C5 97.5(19) . . ?
C17 C18 C19 127.9(18) . . ?
C17 C18 C5 123.5(14) . . ?
C18 C17 C37 114.9(13) . . ?
C18 C17 C16 124.0(12) . . ?
C16 C17 C37 108.5(12) . . ?
C38 C37 C17 122.1(17) . . ?
C38 C37 C36 122.6(18) . . ?
C36 C37 C17 105.8(13) . . ?
C37 C38 C20 119.4(18) . . ?
C37 C38 C39 122(2) . . ?
C39 C38 C20 102.2(18) . . ?
C19 C20 C38 114.1(14) . . ?
C19 C20 C21 130.9(18) . . ?
C21 C20 C38 106.2(14) . . ?
C20 C21 C22 119.2(16) . . ?
C20 C21 C40 112.6(17) . . ?
C22 C21 C40 116.0(16) . . ?
C21 C22 C8 118.1(15) . . ?
C23 C22 C21 122.1(18) . . ?
C23 C22 C8 106.5(17) . . ?
C7 C8 C22 113.1(16) . . ?
C7 C8 C9 117.4(18) . . ?
C9 C8 C22 109.4(17) . . ?
C10 C9 C8 123.6(18) . . ?
C10 C9 C24 133.7(17) . . ?
C24 C9 C8 97.0(14) . . ?
C9 C10 C1 121.8(16) . . ?
C9 C10 C11 118(2) . . ?
C11 C10 C1 112.4(17) . . ?
C6 C1 P1 111.6(6) . . ?
C6 C1 C10 108.5(11) . . ?
C6 C1 C2 114.8(10) . . ?
C10 C1 P1 112.5(11) . . ?
C10 C1 C2 97.5(10) . . ?
C2 C1 P1 111.2(9) . . ?
C10B C1 P1 113.0(8) . . ?
C2B C1 P1 112.0(7) . . ?
C2B C1 C10B 92.0(15) . . ?
C6B C1 P1 112.7(16) . . ?
C6B C1 C10B 112.1(18) . . ?
C6B C1 C2B 113.5(14) . . ?
C3 C2 C1 120.7(18) . . ?
C3 C2 C12 119.1(18) . . ?
C12 C2 C1 109.7(13) . . ?
C2 C3 C4 124.9(16) . . ?
C2 C3 C13 118.7(14) . . ?
C4 C3 C13 107.5(11) . . ?
C3 C4 C5 114.9(12) . . ?
C15 C4 C5 118.6(14) . . ?
C15 C4 C3 107.8(11) . . ?
C4 C15 C16 124.7(14) . . ?
C14 C15 C4 111.2(12) . . ?
C14 C15 C16 113.6(13) . . ?
C15 C16 C17 115.3(14) . . ?
C35 C16 C17 107.4(15) . . ?
C35 C16 C15 122.7(15) . . ?
C16 C35 C36 111.3(15) . . ?
C34 C35 C16 117.8(14) . . ?
C34 C35 C36 118.7(14) . . ?
C37 C36 C35 107.0(14) . . ?
C53 C36 C37 115.1(15) . . ?
C53 C36 C35 127.3(19) . . ?
C36 C53 C54 126(2) . . ?
C36 C53 C52 114.8(18) . . ?
C54 C53 C52 107(2) . . ?
C53 C54 C39 113(2) . . ?
C55 C54 C53 113(2) . . ?
C55 C54 C39 123(2) . . ?
C38 C39 C54 121(2) . . ?
C38 C39 C40 115(2) . . ?
C54 C39 C40 110(2) . . ?
C21 C40 C39 103.3(17) . . ?
C41 C40 C21 124.8(19) . . ?
C41 C40 C39 121.3(19) . . ?
C40 C41 C42 117.5(17) . . ?
C40 C41 C56 128(2) . . ?
C56 C41 C42 101.9(15) . . ?
C23 C42 C41 113.9(17) . . ?
C43 C42 C41 107.3(19) . . ?
C43 C42 C23 126(2) . . ?
C22 C23 C42 125.6(17) . . ?
C22 C23 C24 108.2(16) . . ?
C24 C23 C42 117.2(17) . . ?
C23 C24 C9 116.7(14) . . ?
C23 C24 C25 117.9(15) . . ?
C25 C24 C9 108.7(15) . . ?
C24 C25 C26 117.5(14) . . ?
C44 C25 C24 121.7(14) . . ?
C44 C25 C26 110.3(16) . . ?
C25 C26 C27 107.8(14) . . ?
C11 C26 C25 127(2) . . ?
C11 C26 C27 114.5(15) . . ?
C10 C11 C12 109(2) . . ?
C26 C11 C10 115(2) . . ?
C26 C11 C12 125(2) . . ?
C2 C12 C29 127(2) . . ?
C11 C12 C2 110(2) . . ?
C11 C12 C29 115.3(19) . . ?
C12 C29 C30 110(2) . . ?
C28 C29 C12 119(2) . . ?
C28 C29 C30 115(2) . . ?
C13 C30 C29 123.7(18) . . ?
C13 C30 C31 123.2(17) . . ?
C31 C30 C29 99.7(16) . . ?
C3 C13 C14 107.4(11) . . ?
C30 C13 C3 121.7(15) . . ?
C30 C13 C14 120.2(14) . . ?
C15 C14 C13 106.1(12) . . ?
C33 C14 C15 127.3(14) . . ?
C33 C14 C13 118.3(13) . . ?
C14 C33 C34 116.5(14) . . ?
C14 C33 C32 120.5(15) . . ?
C34 C33 C32 110.1(14) . . ?
C35 C34 C33 121.8(15) . . ?
C35 C34 C51 114.1(17) . . ?
C33 C34 C51 110.9(16) . . ?
C52 C51 C34 126(2) . . ?
C52 C51 C50 119.8(17) . . ?
C50 C51 C34 103.6(15) . . ?
C51 C52 C53 119(2) . . ?
C51 C52 C60 115.4(18) . . ?
C60 C52 C53 109.3(18) . . ?
C52 C60 C55 107.8(13) . . ?
C59 C60 C52 125(2) . . ?
C59 C60 C55 117.5(19) . . ?
C54 C55 C60 103.0(17) . . ?
C56 C55 C54 124(2) . . ?
C56 C55 C60 122.9(18) . . ?
C41 C56 C57 111.7(17) . . ?
C55 C56 C41 113.3(18) . . ?
C55 C56 C57 120.6(19) . . ?
C56 C57 C43 109.5(17) . . ?
C56 C57 C58 120.6(19) . . ?
C43 C57 C58 119.4(16) . . ?
C42 C43 C57 109(2) . . ?
C42 C43 C44 118(2) . . ?
C57 C43 C44 123(2) . . ?
C25 C44 C43 119.3(16) . . ?
C25 C44 C45 108.2(16) . . ?
C45 C44 C43 115.9(18) . . ?
C44 C45 C27 109.4(13) . . ?
C46 C45 C44 122.4(14) . . ?
C46 C45 C27 118.7(15) . . ?
C26 C27 C45 104.3(12) . . ?
C28 C27 C26 122.5(19) . . ?
C28 C27 C45 120(2) . . ?
C29 C28 C48 103.9(17) . . ?
C27 C28 C29 123(2) . . ?
C27 C28 C48 122(2) . . ?
C31 C48 C28 105.4(16) . . ?
C31 C48 C47 126.8(19) . . ?
C47 C48 C28 117.1(15) . . ?
C48 C31 C30 115.7(17) . . ?
C48 C31 C32 120.7(17) . . ?
C32 C31 C30 113.2(16) . . ?
C33 C32 C50 102.4(14) . . ?
C31 C32 C33 124.1(16) . . ?
C31 C32 C50 120.3(16) . . ?
C51 C50 C32 112.8(14) . . ?
C49 C50 C51 122.6(16) . . ?
C49 C50 C32 113.3(17) . . ?
C50 C49 C47 127(2) . . ?
C59 C49 C50 119.1(16) . . ?
C59 C49 C47 101.7(16) . . ?
C60 C59 C58 120(2) . . ?
C49 C59 C60 117.6(18) . . ?
C49 C59 C58 109.1(12) . . ?
C59 C58 C57 118.5(18) . . ?
C46 C58 C57 112.9(16) . . ?
C46 C58 C59 115.0(17) . . ?
C45 C46 C58 126.3(18) . . ?
C45 C46 C47 123(2) . . ?
C58 C46 C47 97(3) . . ?
C48 C47 C49 111(2) . . ?
C48 C47 C46 119(3) . . ?
C46 C47 C49 117(3) . . ?
C43B C44B C45B 114.9(16) . . ?
C57B C44B C43B 113.4(19) . . ?
C57B C44B C45B 122.1(16) . . ?
C44B C43B C42B 102.4(16) . . ?
C25B C43B C44B 123.1(18) . . ?
C25B C43B C42B 123.0(15) . . ?
C56B C42B C43B 110.6(18) . . ?
C41B C42B C43B 116.6(18) . . ?
C41B C42B C56B 117(2) . . ?
C42B C56B C57B 104.8(14) . . ?
C55B C56B C42B 126.6(16) . . ?
C55B C56B C57B 119.0(14) . . ?
C44B C57B C56B 108.3(17) . . ?
C44B C57B C58B 119.5(18) . . ?
C58B C57B C56B 117.9(18) . . ?
C57B C58B C47B 120(2) . . ?
C59B C58B C57B 120(2) . . ?
C59B C58B C47B 106(3) . . ?
C58B C47B C48B 109(2) . . ?
C46B C47B C58B 119.9(19) . . ?
C46B C47B C48B 119.8(18) . . ?
C47B C46B C45B 121.2(17) . . ?
C47B C46B C29B 118.9(17) . . ?
C29B C46B C45B 108.9(17) . . ?
C46B C45B C44B 116.9(12) . . ?
C27B C45B C44B 117.2(18) . . ?
C27B C45B C46B 113(2) . . ?
C45B C27B C26B 126.6(18) . . ?
C28B C27B C45B 101.6(18) . . ?
C28B C27B C26B 117.1(13) . . ?
C25B C26B C27B 114.7(15) . . ?
C25B C26B C9B 115.0(17) . . ?
C9B C26B C27B 115.8(16) . . ?
C43B C25B C24B 117.9(17) . . ?
C26B C25B C43B 123.1(15) . . ?
C26B C25B C24B 108.4(16) . . ?
C23B C24B C25B 121.1(18) . . ?
C8B C24B C25B 101.2(19) . . ?
C8B C24B C23B 126.2(19) . . ?
C24B C23B C41B 119.5(17) . . ?
C24B C23B C22B 119.4(15) . . ?
C41B C23B C22B 108.0(16) . . ?
C42B C41B C23B 121.8(18) . . ?
C42B C41B C40B 120(2) . . ?
C40B C41B C23B 108.4(18) . . ?
C41B C40B C39B 105.7(15) . . ?
C54B C40B C41B 124.5(15) . . ?
C54B C40B C39B 118.4(14) . . ?
C40B C54B C55B 115.9(15) . . ?
C40B C54B C53B 121.1(17) . . ?
C53B C54B C55B 111(2) . . ?
C56B C55B C54B 116.6(15) . . ?
C56B C55B C60B 123.7(17) . . ?
C60B C55B C54B 108.2(19) . . ?
C59B C60B C55B 119(2) . . ?
C59B C60B C52B 121.9(19) . . ?
C52B C60B C55B 104(3) . . ?
C58B C59B C49B 111(3) . . ?
C60B C59B C58B 121(2) . . ?
C60B C59B C49B 119.9(18) . . ?
C59B C49B C48B 109(3) . . ?
C59B C49B C50B 118(2) . . ?
C48B C49B C50B 123(2) . . ?
C49B C48B C47B 105(2) . . ?
C31B C48B C47B 118.5(19) . . ?
C31B C48B C49B 122(2) . . ?
C48B C31B C30B 124.1(16) . . ?
C48B C31B C32B 117.3(14) . . ?
C30B C31B C32B 107.4(12) . . ?
C31B C30B C29B 114.1(14) . . ?
C31B C30B C13B 111.8(13) . . ?
C13B C30B C29B 124.8(14) . . ?
C46B C29B C30B 124.0(19) . . ?
C46B C29B C28B 100(2) . . ?
C30B C29B C28B 117(2) . . ?
C27B C28B C29B 116(2) . . ?
C11B C28B C27B 125(2) . . ?
C11B C28B C29B 114(2) . . ?
C28B C11B C10B 119(2) . . ?
C28B C11B C12B 126(2) . . ?
C12B C11B C10B 93.9(17) . . ?
C11B C10B C1 122(3) . . ?
C9B C10B C1 116(2) . . ?
C9B C10B C11B 113.8(15) . . ?
C26B C9B C8B 96.6(19) . . ?
C10B C9B C26B 128.5(19) . . ?
C10B C9B C8B 128.5(19) . . ?
C24B C8B C9B 118(2) . . ?
C24B C8B C7B 112.9(18) . . ?
C7B C8B C9B 118.7(19) . . ?
C8B C7B C21B 122.8(19) . . ?
C8B C7B C6B 113.8(19) . . ?
C21B C7B C6B 107(2) . . ?
C7B C21B C20B 111.3(19) . . ?
C22B C21B C7B 122.9(16) . . ?
C22B C21B C20B 117.0(17) . . ?
C21B C22B C23B 114.9(13) . . ?
C39B C22B C23B 105.5(13) . . ?
C39B C22B C21B 124.7(14) . . ?
C22B C39B C40B 112.5(14) . . ?
C22B C39B C38B 116.7(14) . . ?
C38B C39B C40B 120.5(14) . . ?
C39B C38B C37B 120.7(17) . . ?
C39B C38B C19B 120.2(17) . . ?
C37B C38B C19B 106.9(18) . . ?
C53B C37B C38B 117.6(19) . . ?
C53B C37B C36B 121(2) . . ?
C36B C37B C38B 110(2) . . ?
C54B C53B C37B 122(2) . . ?
C54B C53B C52B 100(3) . . ?
C37B C53B C52B 123(3) . . ?
C60B C52B C53B 117(3) . . ?
C60B C52B C51B 120(2) . . ?
C51B C52B C53B 113.1(16) . . ?
C50B C51B C52B 121.5(18) . . ?
C35B C51B C52B 127(3) . . ?
C35B C51B C50B 102(2) . . ?
C51B C50B C49B 118.1(17) . . ?
C51B C50B C33B 112(3) . . ?
C33B C50B C49B 111(2) . . ?
C50B C33B C34B 104.0(19) . . ?
C32B C33B C50B 125.0(19) . . ?
C32B C33B C34B 120.6(14) . . ?
C33B C32B C31B 122.0(15) . . ?
C33B C32B C14B 120.4(15) . . ?
C14B C32B C31B 105.2(13) . . ?
C13B C14B C32B 112.8(13) . . ?
C15B C14B C32B 121.2(12) . . ?
C15B C14B C13B 114.7(13) . . ?
C30B C13B C12B 115.1(11) . . ?
C14B C13B C30B 102.8(11) . . ?
C14B C13B C12B 124.7(11) . . ?
C13B C12B C11B 118.4(14) . . ?
C2B C12B C11B 119.6(14) . . ?
C2B C12B C13B 118.0(13) . . ?
C12B C2B C1 111.7(11) . . ?
C12B C2B C3B 116.9(14) . . ?
C3B C2B C1 121.3(11) . . ?
C1 C6B C7B 126.9(19) . . ?
C1 C6B C5B 122(2) . . ?
C5B C6B C7B 106(2) . . ?
C6B C5B C20B 109(3) . . ?
C4B C5B C6B 122(3) . . ?
C4B C5B C20B 119(2) . . ?
C21B C20B C5B 106(2) . . ?
C19B C20B C21B 122(2) . . ?
C19B C20B C5B 120(2) . . ?
C38B C19B C18B 105.9(15) . . ?
C20B C19B C38B 119.2(16) . . ?
C20B C19B C18B 122.8(16) . . ?
C19B C18B C17B 117.0(12) . . ?
C36B C18B C19B 111.0(18) . . ?
C36B C18B C17B 118.3(16) . . ?
C37B C36B C35B 116.9(11) . . ?
C18B C36B C37B 106(2) . . ?
C18B C36B C35B 124.7(18) . . ?
C51B C35B C36B 119(2) . . ?
C34B C35B C51B 114(2) . . ?
C34B C35B C36B 116.7(18) . . ?
C35B C34B C33B 106.4(19) . . ?
C35B C34B C16B 121.8(15) . . ?
C16B C34B C33B 117.3(12) . . ?
C34B C16B C15B 123.5(12) . . ?
C34B C16B C17B 122.2(14) . . ?
C15B C16B C17B 102.3(13) . . ?
C14B C15B C16B 116.9(11) . . ?
C14B C15B C3B 118.7(13) . . ?
C3B C15B C16B 112.9(13) . . ?
C2B C3B C15B 125.0(12) . . ?
C2B C3B C4B 119.6(13) . . ?
C15B C3B C4B 104.9(11) . . ?
C5B C4B C3B 116.4(19) . . ?
C17B C4B C5B 120.6(18) . . ?
C17B C4B C3B 106.5(15) . . ?
C16B C17B C18B 116.0(14) . . ?
C4B C17B C18B 120.6(15) . . ?
C4B C17B C16B 113.2(16) . . ?
C74 O1 C71 107.5(6) . . ?
O1 C74 H74A 111.4 . . ?
O1 C74 H74B 111.4 . . ?
O1 C74 C73 101.7(6) . . ?
H74A C74 H74B 109.3 . . ?
C73 C74 H74A 111.4 . . ?
C73 C74 H74B 111.4 . . ?
C74 C73 H73A 112.5 . . ?
C74 C73 H73B 112.5 . . ?
H73A C73 H73B 110.0 . . ?
C72 C73 C74 96.1(6) . . ?
C72 C73 H73A 112.5 . . ?
C72 C73 H73B 112.5 . . ?
C73 C72 H72A 110.9 . . ?
C73 C72 H72B 110.9 . . ?
C73 C72 C71 104.1(5) . . ?
H72A C72 H72B 109.0 . . ?
C71 C72 H72A 110.9 . . ?
C71 C72 H72B 110.9 . . ?
O1 C71 C72 107.0(5) . . ?
O1 C71 H71A 110.3 . . ?
O1 C71 H71B 110.3 . . ?
C72 C71 H71A 110.3 . . ?
C72 C71 H71B 110.3 . . ?
H71A C71 H71B 108.6 . . ?

loop_
_geom_torsion_atom_site_label_1
_geom_torsion_atom_site_label_2
_geom_torsion_atom_site_label_3
_geom_torsion_atom_site_label_4
_geom_torsion
_geom_torsion_site_symmetry_1
_geom_torsion_site_symmetry_2
_geom_torsion_site_symmetry_3
_geom_torsion_site_symmetry_4
_geom_torsion_publ_flag
P1 N4 C66 N6 -49.6(3) . . . . ?
P1 N4 C66 N5 134.59(18) . . . . ?
P1 N1 C61 N3 180.000(1) . . . . ?
P1 N1 C61 N2 0.000(1) . . . . ?
P1 C1 C2 C3 108.0(18) . . . . ?
P1 C1 C2 C12 -107.5(16) . . . . ?
P1 C1 C10B C11B 105.4(19) . . . . ?
P1 C1 C10B C9B -108(2) . . . . ?
P1 C1 C2B C12B -109.7(13) . . . . ?
P1 C1 C2B C3B 106.0(14) . . . . ?
P1 C1 C6B C7B 104(3) . . . . ?
P1 C1 C6B C5B -104(4) . . . . ?
N4 P1 N4 C66 -162.89(15) 7_575 . . . ?
N4 P1 N1 C61 -62.10(8) 7_575 . . . ?
N4 P1 N1 C61 62.11(8) . . . . ?
N4 P1 C1 C6 -45.3(6) . . . . ?
N4 P1 C1 C6 66.0(6) 7_575 . . . ?
N4 P1 C1 C10 76.9(9) . . . . ?
N4 P1 C1 C10 -171.8(9) 7_575 . . . ?
N4 P1 C1 C2 -174.8(7) . . . . ?
N4 P1 C1 C2 -63.6(7) 7_575 . . . ?
N4 P1 C1 C10B -55.9(16) . . . . ?
N4 P1 C1 C10B 55.4(16) 7_575 . . . ?
N4 P1 C1 C2B 157.6(5) 7_575 . . . ?
N4 P1 C1 C2B 46.3(5) . . . . ?
N4 P1 C1 C6B 175.7(12) . . . . ?
N4 P1 C1 C6B -73.0(12) 7_575 . . . ?
N1 P1 N4 C66 66.0(2) . . . . ?
N1 P1 C1 C6 -169.6(6) . . . . ?
N1 P1 C1 C10 -47.4(9) . . . . ?
N1 P1 C1 C2 60.8(7) . . . . ?
N1 P1 C1 C10B 179.7(16) . . . . ?
N1 P1 C1 C2B -78.0(5) . . . . ?
N1 P1 C1 C6B 51.3(12) . . . . ?
C64 N3 C61 N1 0.000(1) . . . . ?
C64 N3 C61 N2 180.000(1) . . . . ?
C70 N6 C66 N4 -19.4(3) . . . . ?
C70 N6 C66 N5 156.55(17) . . . . ?
C69 N6 C66 N4 147.2(2) . . . . ?
C69 N6 C66 N5 -36.9(3) . . . . ?
C67 N5 C66 N6 167.25(17) . . . . ?
C67 N5 C66 N4 -16.5(3) . . . . ?
C63 N2 C61 N1 0.000(1) . . . . ?
C63 N2 C61 N3 180.000(1) . . . . ?
C68 N5 C66 N6 -31.4(3) . . . . ?
C68 N5 C66 N4 144.8(2) . . . . ?
C62 N2 C61 N1 -137.8(2) . . . . ?
C62 N2 C61 N3 42.2(2) . . . . ?
C65 N3 C61 N1 -142.6(2) . . . . ?
C65 N3 C61 N2 37.4(2) . . . . ?
C19 C7 C6 C5 4(2) . . . . ?
C19 C7 C6 C1 153.5(15) . . . . ?
C19 C7 C8 C22 0(3) . . . . ?
C19 C7 C8 C9 -129(3) . . . . ?
C19 C18 C17 C37 0(3) . . . . ?
C19 C18 C17 C16 137(2) . . . . ?
C19 C20 C21 C22 -1(3) . . . . ?
C19 C20 C21 C40 139(2) . . . . ?
C7 C19 C18 C5 6(3) . . . . ?
C7 C19 C18 C17 -137.6(18) . . . . ?
C7 C19 C20 C38 144.8(17) . . . . ?
C7 C19 C20 C21 2(3) . . . . ?
C7 C6 C5 C18 -0.8(19) . . . . ?
C7 C6 C5 C4 144.6(19) . . . . ?
C7 C6 C1 P1 106.8(17) . . . . ?
C7 C6 C1 C10 -18(2) . . . . ?
C7 C6 C1 C2 -125.5(18) . . . . ?
C7 C8 C9 C10 -13(3) . . . . ?
C7 C8 C9 C24 143.4(19) . . . . ?
C6 C7 C8 C22 142(2) . . . . ?
C6 C7 C8 C9 13(3) . . . . ?
C6 C5 C18 C19 -3(2) . . . . ?
C6 C5 C18 C17 142.7(16) . . . . ?
C6 C5 C4 C3 -7(2) . . . . ?
C6 C5 C4 C15 -136.9(15) . . . . ?
C6 C1 C2 C3 -20(2) . . . . ?
C6 C1 C2 C12 124.6(16) . . . . ?
C5 C6 C1 P1 -107.1(12) . . . . ?
C5 C6 C1 C10 128.4(16) . . . . ?
C5 C6 C1 C2 20.6(17) . . . . ?
C5 C18 C17 C37 -136.0(17) . . . . ?
C5 C18 C17 C16 1(3) . . . . ?
C5 C4 C15 C16 -8(2) . . . . ?
C5 C4 C15 C14 134.0(13) . . . . ?
C18 C19 C7 C6 -7(3) . . . . ?
C18 C19 C7 C8 138(3) . . . . ?
C18 C19 C20 C38 8(3) . . . . ?
C18 C19 C20 C21 -134(2) . . . . ?
C18 C5 C4 C3 138.5(15) . . . . ?
C18 C5 C4 C15 9(2) . . . . ?
C18 C17 C37 C38 -3(3) . . . . ?
C18 C17 C37 C36 143.9(15) . . . . ?
C18 C17 C16 C15 0(2) . . . . ?
C18 C17 C16 C35 -140.4(16) . . . . ?
C17 C37 C38 C20 9(3) . . . . ?
C17 C37 C38 C39 138(2) . . . . ?
C17 C37 C36 C35 0.4(19) . . . . ?
C17 C37 C36 C53 -147(2) . . . . ?
C17 C16 C35 C36 1.0(19) . . . . ?
C17 C16 C35 C34 143.1(16) . . . . ?
C37 C17 C16 C15 140.0(16) . . . . ?
C37 C17 C16 C35 -0.8(17) . . . . ?
C37 C38 C20 C19 -11(3) . . . . ?
C37 C38 C20 C21 140(2) . . . . ?
C37 C38 C39 C54 1(4) . . . . ?
C37 C38 C39 C40 -135(3) . . . . ?
C37 C36 C53 C54 7(4) . . . . ?
C37 C36 C53 C52 144(2) . . . . ?
C38 C37 C36 C35 147(2) . . . . ?
C38 C37 C36 C53 0(3) . . . . ?
C38 C20 C21 C22 -146.1(16) . . . . ?
C38 C20 C21 C40 -5.2(19) . . . . ?
C38 C39 C40 C21 -4(3) . . . . ?
C38 C39 C40 C41 142(2) . . . . ?
C20 C19 C7 C6 -146.9(19) . . . . ?
C20 C19 C7 C8 -1(3) . . . . ?
C20 C19 C18 C5 141.0(18) . . . . ?
C20 C19 C18 C17 -3(4) . . . . ?
C20 C38 C39 C54 138(3) . . . . ?
C20 C38 C39 C40 1(2) . . . . ?
C20 C21 C22 C8 -1(3) . . . . ?
C20 C21 C22 C23 135(2) . . . . ?
C20 C21 C40 C39 6(2) . . . . ?
C20 C21 C40 C41 -139(2) . . . . ?
C21 C22 C8 C7 1(3) . . . . ?
C21 C22 C8 C9 134.2(18) . . . . ?
C21 C22 C23 C42 4(3) . . . . ?
C21 C22 C23 C24 -142(2) . . . . ?
C21 C40 C41 C42 -1(3) . . . . ?
C21 C40 C41 C56 135(2) . . . . ?
C22 C21 C40 C39 147.8(19) . . . . ?
C22 C21 C40 C41 3(3) . . . . ?
C22 C8 C9 C10 -144(2) . . . . ?
C22 C8 C9 C24 13(2) . . . . ?
C22 C23 C24 C9 12(2) . . . . ?
C22 C23 C24 C25 144.3(17) . . . . ?
C8 C7 C6 C5 -146.1(18) . . . . ?
C8 C7 C6 C1 3(3) . . . . ?
C8 C22 C23 C42 144(2) . . . . ?
C8 C22 C23 C24 -2(2) . . . . ?
C8 C9 C10 C1 -4(4) . . . . ?
C8 C9 C10 C11 143(2) . . . . ?
C8 C9 C24 C23 -15(2) . . . . ?
C8 C9 C24 C25 -151.8(16) . . . . ?
C9 C10 C1 P1 -107(2) . . . . ?
C9 C10 C1 C6 17(3) . . . . ?
C9 C10 C1 C2 137(3) . . . . ?
C9 C10 C11 C26 6(4) . . . . ?
C9 C10 C11 C12 -140(2) . . . . ?
C9 C24 C25 C26 0(2) . . . . ?
C9 C24 C25 C44 141.0(19) . . . . ?
C10 C9 C24 C23 137(3) . . . . ?
C10 C9 C24 C25 1(4) . . . . ?
C10 C1 C2 C3 -134(2) . . . . ?
C10 C1 C2 C12 10.2(17) . . . . ?
C10 C11 C12 C2 -2(3) . . . . ?
C10 C11 C12 C29 149(3) . . . . ?
C1 P1 N4 C66 -48.2(2) . . . . ?
C1 P1 N1 C61 180.000(1) . . . . ?
C1 C6 C5 C18 -153.5(13) . . . . ?
C1 C6 C5 C4 -8(2) . . . . ?
C1 C10 C11 C26 156(2) . . . . ?
C1 C10 C11 C12 10(3) . . . . ?
C1 C2 C3 C4 4(3) . . . . ?
C1 C2 C3 C13 147.5(17) . . . . ?
C1 C2 C12 C11 -6(3) . . . . ?
C1 C2 C12 C29 -153(2) . . . . ?
C1 C10B C9B C26B -154(3) . . . . ?
C1 C10B C9B C8B -9(5) . . . . ?
C1 C2B C3B C15B 147.5(14) . . . . ?
C1 C2B C3B C4B 8(2) . . . . ?
C1 C6B C5B C20B -158(3) . . . . ?
C1 C6B C5B C4B -11(6) . . . . ?
C2 C3 C4 C5 9(2) . . . . ?
C2 C3 C4 C15 143.6(19) . . . . ?
C2 C3 C13 C30 -1(3) . . . . ?
C2 C3 C13 C14 -145.6(19) . . . . ?
C2 C12 C29 C30 3(3) . . . . ?
C2 C12 C29 C28 139(3) . . . . ?
C3 C2 C12 C11 139(2) . . . . ?
C3 C2 C12 C29 -8(4) . . . . ?
C3 C4 C15 C16 -141.1(17) . . . . ?
C3 C4 C15 C14 1.2(19) . . . . ?
C3 C13 C14 C15 -2.4(19) . . . . ?
C3 C13 C14 C33 148.1(16) . . . . ?
C4 C5 C18 C19 -152.0(16) . . . . ?
C4 C5 C18 C17 -6(2) . . . . ?
C4 C3 C13 C30 147.7(18) . . . . ?
C4 C3 C13 C14 3(2) . . . . ?
C4 C15 C16 C17 3(2) . . . . ?
C4 C15 C16 C35 137.6(18) . . . . ?
C4 C15 C14 C13 0.8(18) . . . . ?
C4 C15 C14 C33 -146.3(17) . . . . ?
C15 C16 C35 C36 -136(2) . . . . ?
C15 C16 C35 C34 6(3) . . . . ?
C15 C14 C33 C34 1(2) . . . . ?
C15 C14 C33 C32 138.6(18) . . . . ?
C16 C17 C37 C38 -147(2) . . . . ?
C16 C17 C37 C36 0.2(18) . . . . ?
C16 C15 C14 C13 147.5(17) . . . . ?
C16 C15 C14 C33 0(2) . . . . ?
C16 C35 C36 C37 -1(2) . . . . ?
C16 C35 C36 C53 141(2) . . . . ?
C16 C35 C34 C33 -4(3) . . . . ?
C16 C35 C34 C51 -142(2) . . . . ?
C35 C36 C53 C54 -133(3) . . . . ?
C35 C36 C53 C52 5(4) . . . . ?
C35 C34 C51 C52 1(4) . . . . ?
C35 C34 C51 C50 146(2) . . . . ?
C36 C37 C38 C20 -132.8(17) . . . . ?
C36 C37 C38 C39 -4(4) . . . . ?
C36 C35 C34 C33 134.8(18) . . . . ?
C36 C35 C34 C51 -3(3) . . . . ?
C36 C53 C54 C39 -8(4) . . . . ?
C36 C53 C54 C55 136(3) . . . . ?
C36 C53 C52 C51 -6(4) . . . . ?
C36 C53 C52 C60 -141(2) . . . . ?
C53 C54 C39 C38 4(4) . . . . ?
C53 C54 C39 C40 143(2) . . . . ?
C53 C54 C55 C60 2(3) . . . . ?
C53 C54 C55 C56 -144(3) . . . . ?
C53 C52 C60 C55 -4(2) . . . . ?
C53 C52 C60 C59 141(2) . . . . ?
C54 C53 C52 C51 140(3) . . . . ?
C54 C53 C52 C60 5(3) . . . . ?
C54 C39 C40 C21 -145(2) . . . . ?
C54 C39 C40 C41 1(3) . . . . ?
C54 C55 C56 C41 0(4) . . . . ?
C54 C55 C56 C57 137(2) . . . . ?
C39 C38 C20 C19 -148.8(19) . . . . ?
C39 C38 C20 C21 3(2) . . . . ?
C39 C54 C55 C60 143(2) . . . . ?
C39 C54 C55 C56 -3(4) . . . . ?
C39 C40 C41 C42 -139(2) . . . . ?
C39 C40 C41 C56 -4(3) . . . . ?
C40 C21 C22 C8 -140.3(18) . . . . ?
C40 C21 C22 C23 -5(3) . . . . ?
C40 C41 C42 C23 -1(3) . . . . ?
C40 C41 C42 C43 143(2) . . . . ?
C40 C41 C56 C55 3(3) . . . . ?
C40 C41 C56 C57 -137(2) . . . . ?
C41 C42 C23 C22 -1(3) . . . . ?
C41 C42 C23 C24 142.1(18) . . . . ?
C41 C42 C43 C57 1(3) . . . . ?
C41 C42 C43 C44 -145(2) . . . . ?
C41 C56 C57 C43 -3(2) . . . . ?
C41 C56 C57 C58 141.4(17) . . . . ?
C42 C41 C56 C55 144(2) . . . . ?
C42 C41 C56 C57 3(2) . . . . ?
C42 C23 C24 C9 -137.0(19) . . . . ?
C42 C23 C24 C25 -5(2) . . . . ?
C42 C43 C44 C25 7(4) . . . . ?
C42 C43 C44 C45 139(2) . . . . ?
C23 C22 C8 C7 -140.5(18) . . . . ?
C23 C22 C8 C9 -8(2) . . . . ?
C23 C42 C43 C57 139(2) . . . . ?
C23 C42 C43 C44 -7(4) . . . . ?
C23 C24 C25 C26 -136.2(18) . . . . ?
C23 C24 C25 C44 5(3) . . . . ?
C24 C9 C10 C1 -151(2) . . . . ?
C24 C9 C10 C11 -4(4) . . . . ?
C24 C25 C26 C11 3(3) . . . . ?
C24 C25 C26 C27 145.3(17) . . . . ?
C24 C25 C44 C43 -6(3) . . . . ?
C24 C25 C44 C45 -141.7(17) . . . . ?
C25 C26 C11 C10 -6(4) . . . . ?
C25 C26 C11 C12 134(3) . . . . ?
C25 C26 C27 C45 -2(2) . . . . ?
C25 C26 C27 C28 -143(2) . . . . ?
C25 C44 C45 C27 -3(2) . . . . ?
C25 C44 C45 C46 143(2) . . . . ?
C26 C25 C44 C43 138(2) . . . . ?
C26 C25 C44 C45 2(2) . . . . ?
C26 C11 C12 C2 -144(3) . . . . ?
C26 C11 C12 C29 8(4) . . . . ?
C26 C27 C28 C29 -4(4) . . . . ?
C26 C27 C28 C48 133(2) . . . . ?
C11 C10 C1 P1 105(2) . . . . ?
C11 C10 C1 C6 -131(2) . . . . ?
C11 C10 C1 C2 -12(2) . . . . ?
C11 C26 C27 C45 146(2) . . . . ?
C11 C26 C27 C28 4(4) . . . . ?
C11 C12 C29 C30 -142(2) . . . . ?
C11 C12 C29 C28 -7(4) . . . . ?
C12 C2 C3 C4 -137(2) . . . . ?
C12 C2 C3 C13 6(3) . . . . ?
C12 C29 C30 C13 2(3) . . . . ?
C12 C29 C30 C31 144(2) . . . . ?
C12 C29 C28 C27 5(4) . . . . ?
C12 C29 C28 C48 -138(2) . . . . ?
C29 C30 C13 C3 -3(3) . . . . ?
C29 C30 C13 C14 137(2) . . . . ?
C29 C30 C31 C48 -5(3) . . . . ?
C29 C30 C31 C32 -150(2) . . . . ?
C29 C28 C48 C31 1(2) . . . . ?
C29 C28 C48 C47 148(2) . . . . ?
C30 C29 C28 C27 139(3) . . . . ?
C30 C29 C28 C48 -5(3) . . . . ?
C30 C13 C14 C15 -147.6(17) . . . . ?
C30 C13 C14 C33 3(3) . . . . ?
C30 C31 C32 C33 6(3) . . . . ?
C30 C31 C32 C50 140.3(19) . . . . ?
C13 C3 C4 C5 -137.4(15) . . . . ?
C13 C3 C4 C15 -3(2) . . . . ?
C13 C30 C31 C48 137(2) . . . . ?
C13 C30 C31 C32 -8(3) . . . . ?
C13 C14 C33 C34 -142.7(16) . . . . ?
C13 C14 C33 C32 -5(2) . . . . ?
C14 C15 C16 C17 -138.1(15) . . . . ?
C14 C15 C16 C35 -4(3) . . . . ?
C14 C33 C34 C35 1(2) . . . . ?
C14 C33 C34 C51 139.8(19) . . . . ?
C14 C33 C32 C31 0(3) . . . . ?
C14 C33 C32 C50 -140.5(17) . . . . ?
C33 C34 C51 C52 -141(3) . . . . ?
C33 C34 C51 C50 4(3) . . . . ?
C33 C32 C50 C51 3(2) . . . . ?
C33 C32 C50 C49 147.4(18) . . . . ?
C34 C35 C36 C37 -142.6(17) . . . . ?
C34 C35 C36 C53 0(3) . . . . ?
C34 C33 C32 C31 140(2) . . . . ?
C34 C33 C32 C50 -0.3(19) . . . . ?
C34 C51 C52 C53 3(4) . . . . ?
C34 C51 C52 C60 135(2) . . . . ?
C34 C51 C50 C32 -4(3) . . . . ?
C34 C51 C50 C49 -145(2) . . . . ?
C51 C52 C60 C55 -140(3) . . . . ?
C51 C52 C60 C59 5(4) . . . . ?
C51 C50 C49 C59 -1(4) . . . . ?
C51 C50 C49 C47 134(3) . . . . ?
C52 C53 C54 C39 -149(2) . . . . ?
C52 C53 C54 C55 -4(3) . . . . ?
C52 C51 C50 C32 143(3) . . . . ?
C52 C51 C50 C49 2(4) . . . . ?
C52 C60 C55 C54 1(2) . . . . ?
C52 C60 C55 C56 147(3) . . . . ?
C52 C60 C59 C49 -4(3) . . . . ?
C52 C60 C59 C58 -140(2) . . . . ?
C60 C55 C56 C41 -139(2) . . . . ?
C60 C55 C56 C57 -2(4) . . . . ?
C60 C59 C58 C57 0(2) . . . . ?
C60 C59 C58 C46 138(2) . . . . ?
C55 C54 C39 C38 -137(3) . . . . ?
C55 C54 C39 C40 2(3) . . . . ?
C55 C60 C59 C49 138(2) . . . . ?
C55 C60 C59 C58 2(3) . . . . ?
C55 C56 C57 C43 -140(2) . . . . ?
C55 C56 C57 C58 4(3) . . . . ?
C56 C41 C42 C23 -146.3(18) . . . . ?
C56 C41 C42 C43 -3(2) . . . . ?
C56 C57 C43 C42 1(3) . . . . ?
C56 C57 C43 C44 145(2) . . . . ?
C56 C57 C58 C59 -3(2) . . . . ?
C56 C57 C58 C46 -142(2) . . . . ?
C57 C43 C44 C25 -135(2) . . . . ?
C57 C43 C44 C45 -2(3) . . . . ?
C57 C58 C46 C45 4(3) . . . . ?
C57 C58 C46 C47 145(3) . . . . ?
C43 C42 C23 C22 -137(3) . . . . ?
C43 C42 C23 C24 6(3) . . . . ?
C43 C57 C58 C59 138(2) . . . . ?
C43 C57 C58 C46 -1(3) . . . . ?
C43 C44 C45 C27 -140(2) . . . . ?
C43 C44 C45 C46 6(3) . . . . ?
C44 C25 C26 C11 -142(2) . . . . ?
C44 C25 C26 C27 0(2) . . . . ?
C44 C45 C27 C26 3(2) . . . . ?
C44 C45 C27 C28 145(2) . . . . ?
C44 C45 C46 C58 -7(4) . . . . ?
C44 C45 C46 C47 -139(3) . . . . ?
C45 C27 C28 C29 -140(2) . . . . ?
C45 C27 C28 C48 -2(4) . . . . ?
C45 C46 C47 C48 -2(6) . . . . ?
C45 C46 C47 C49 136(2) . . . . ?
C27 C26 C11 C10 -146(2) . . . . ?
C27 C26 C11 C12 -6(4) . . . . ?
C27 C45 C46 C58 136(2) . . . . ?
C27 C45 C46 C47 4(4) . . . . ?
C27 C28 C48 C31 -142(2) . . . . ?
C27 C28 C48 C47 4(3) . . . . ?
C28 C29 C30 C13 -136(2) . . . . ?
C28 C29 C30 C31 6(3) . . . . ?
C28 C48 C31 C30 2(2) . . . . ?
C28 C48 C31 C32 144.7(19) . . . . ?
C28 C48 C47 C49 -142(2) . . . . ?
C28 C48 C47 C46 -2(4) . . . . ?
C48 C31 C32 C33 -137(2) . . . . ?
C48 C31 C32 C50 -3(3) . . . . ?
C31 C30 C13 C3 -136(2) . . . . ?
C31 C30 C13 C14 4(3) . . . . ?
C31 C48 C47 C49 -3(4) . . . . ?
C31 C48 C47 C46 137(3) . . . . ?
C31 C32 C50 C51 -140(2) . . . . ?
C31 C32 C50 C49 5(3) . . . . ?
C32 C33 C34 C35 -140.7(17) . . . . ?
C32 C33 C34 C51 -2(2) . . . . ?
C32 C50 C49 C59 -142(2) . . . . ?
C32 C50 C49 C47 -6(3) . . . . ?
C50 C51 C52 C53 -136(2) . . . . ?
C50 C51 C52 C60 -4(4) . . . . ?
C50 C49 C59 C60 2(3) . . . . ?
C50 C49 C59 C58 143(2) . . . . ?
C50 C49 C47 C48 5(4) . . . . ?
C50 C49 C47 C46 -135(3) . . . . ?
C49 C59 C58 C57 -140(2) . . . . ?
C49 C59 C58 C46 -2(2) . . . . ?
C59 C60 C55 C54 -147(2) . . . . ?
C59 C60 C55 C56 -1(4) . . . . ?
C59 C49 C47 C48 147(2) . . . . ?
C59 C49 C47 C46 7(4) . . . . ?
C59 C58 C46 C45 -136(3) . . . . ?
C59 C58 C46 C47 5(3) . . . . ?
C58 C57 C43 C42 -144(2) . . . . ?
C58 C57 C43 C44 0(3) . . . . ?
C58 C46 C47 C48 -145(2) . . . . ?
C58 C46 C47 C49 -7(4) . . . . ?
C46 C45 C27 C26 -144.3(19) . . . . ?
C46 C45 C27 C28 -2(3) . . . . ?
C47 C48 C31 C30 -140(3) . . . . ?
C47 C48 C31 C32 2(4) . . . . ?
C47 C49 C59 C60 -143(2) . . . . ?
C47 C49 C59 C58 -3(2) . . . . ?
C44B C43B C42B C56B 5.8(18) . . . . ?
C44B C43B C42B C41B 142.2(18) . . . . ?
C44B C43B C25B C26B 4(3) . . . . ?
C44B C43B C25B C24B -137(2) . . . . ?
C44B C57B C58B C47B -1(5) . . . . ?
C44B C57B C58B C59B 134(3) . . . . ?
C44B C45B C27B C26B 3(2) . . . . ?
C44B C45B C27B C28B 139.8(19) . . . . ?
C43B C44B C57B C56B -2.3(19) . . . . ?
C43B C44B C57B C58B -141(3) . . . . ?
C43B C44B C45B C46B 140.6(14) . . . . ?
C43B C44B C45B C27B 2(2) . . . . ?
C43B C42B C56B C57B -7.2(18) . . . . ?
C43B C42B C56B C55B 138.0(17) . . . . ?
C43B C42B C41B C23B 4(3) . . . . ?
C43B C42B C41B C40B -137.3(18) . . . . ?
C43B C25B C24B C23B 0(4) . . . . ?
C43B C25B C24B C8B 146(2) . . . . ?
C42B C43B C25B C26B 140(2) . . . . ?
C42B C43B C25B C24B 0(3) . . . . ?
C42B C56B C57B C44B 5.7(18) . . . . ?
C42B C56B C57B C58B 145(3) . . . . ?
C42B C56B C55B C54B 1(3) . . . . ?
C42B C56B C55B C60B -138(3) . . . . ?
C42B C41B C40B C54B 3(3) . . . . ?
C42B C41B C40B C39B 145.9(19) . . . . ?
C56B C42B C41B C23B 138(2) . . . . ?
C56B C42B C41B C40B -4(3) . . . . ?
C56B C57B C58B C47B -136(3) . . . . ?
C56B C57B C58B C59B -1(5) . . . . ?
C56B C55B C60B C59B 2(5) . . . . ?
C56B C55B C60B C52B 141(2) . . . . ?
C57B C44B C43B C42B -2.1(18) . . . . ?
C57B C44B C43B C25B 141.9(17) . . . . ?
C57B C44B C45B C46B -3(2) . . . . ?
C57B C44B C45B C27B -141.8(16) . . . . ?
C57B C56B C55B C54B 141.5(18) . . . . ?
C57B C56B C55B C60B 3(3) . . . . ?
C57B C58B C47B C46B -1(5) . . . . ?
C57B C58B C47B C48B 142(3) . . . . ?
C57B C58B C59B C60B 5(6) . . . . ?
C57B C58B C59B C49B -142(4) . . . . ?
C58B C47B C46B C45B 1(4) . . . . ?
C58B C47B C46B C29B 141(3) . . . . ?
C58B C47B C48B C49B -2(4) . . . . ?
C58B C47B C48B C31B -141(3) . . . . ?
C58B C59B C49B C48B 1(5) . . . . ?
C58B C59B C49B C50B 147(4) . . . . ?
C47B C58B C59B C60B 146(3) . . . . ?
C47B C58B C59B C49B -2(5) . . . . ?
C47B C46B C45B C44B 1(2) . . . . ?
C47B C46B C45B C27B 141.2(18) . . . . ?
C47B C46B C29B C30B -8(4) . . . . ?
C47B C46B C29B C28B -141(2) . . . . ?
C47B C48B C31B C30B 0(4) . . . . ?
C47B C48B C31B C32B 139(2) . . . . ?
C46B C47B C48B C49B 142(3) . . . . ?
C46B C47B C48B C31B 3(4) . . . . ?
C46B C45B C27B C26B -137.4(17) . . . . ?
C46B C45B C27B C28B -0.3(19) . . . . ?
C46B C29B C28B C27B -4(3) . . . . ?
C46B C29B C28B C11B 153(2) . . . . ?
C45B C44B C43B C42B -149.2(15) . . . . ?
C45B C44B C43B C25B -5(2) . . . . ?
C45B C44B C57B C56B 142.1(14) . . . . ?
C45B C44B C57B C58B 3(3) . . . . ?
C45B C46B C29B C30B 137(2) . . . . ?
C45B C46B C29B C28B 4(3) . . . . ?
C45B C27B C26B C25B -5(2) . . . . ?
C45B C27B C26B C9B 133(2) . . . . ?
C45B C27B C28B C29B 3(3) . . . . ?
C45B C27B C28B C11B -152(3) . . . . ?
C27B C26B C25B C43B 1(3) . . . . ?
C27B C26B C25B C24B 145(2) . . . . ?
C27B C26B C9B C10B 6(4) . . . . ?
C27B C26B C9B C8B -147(2) . . . . ?
C27B C28B C11B C10B 10(4) . . . . ?
C27B C28B C11B C12B 130(2) . . . . ?
C26B C27B C28B C29B 145(2) . . . . ?
C26B C27B C28B C11B -10(3) . . . . ?
C26B C25B C24B C23B -146(2) . . . . ?
C26B C25B C24B C8B 0(3) . . . . ?
C26B C9B C8B C24B 10(4) . . . . ?
C26B C9B C8B C7B 152(3) . . . . ?
C25B C43B C42B C56B -138.2(16) . . . . ?
C25B C43B C42B C41B -2(3) . . . . ?
C25B C26B C9B C10B 143(3) . . . . ?
C25B C26B C9B C8B -10(3) . . . . ?
C25B C24B C23B C41B 2(4) . . . . ?
C25B C24B C23B C22B 139(2) . . . . ?
C25B C24B C8B C9B -7(4) . . . . ?
C25B C24B C8B C7B -151(3) . . . . ?
C24B C23B C41B C42B -4(3) . . . . ?
C24B C23B C41B C40B 141(2) . . . . ?
C24B C23B C22B C21B 0(3) . . . . ?
C24B C23B C22B C39B -141(2) . . . . ?
C24B C8B C7B C21B 11(4) . . . . ?
C24B C8B C7B C6B 143(3) . . . . ?
C23B C24B C8B C9B 136(3) . . . . ?
C23B C24B C8B C7B -8(5) . . . . ?
C23B C41B C40B C54B -142.6(19) . . . . ?
C23B C41B C40B C39B -0.1(18) . . . . ?
C23B C22B C39B C40B -0.4(18) . . . . ?
C23B C22B C39B C38B 145(2) . . . . ?
C41B C42B C56B C57B -144(2) . . . . ?
C41B C42B C56B C55B 2(3) . . . . ?
C41B C23B C22B C21B 141.5(17) . . . . ?
C41B C23B C22B C39B 0.4(19) . . . . ?
C41B C40B C54B C55B -1(3) . . . . ?
C41B C40B C54B C53B 137(3) . . . . ?
C41B C40B C39B C22B 0.3(18) . . . . ?
C41B C40B C39B C38B -144(2) . . . . ?
C40B C54B C55B C56B -1(3) . . . . ?
C40B C54B C55B C60B 144(2) . . . . ?
C40B C54B C53B C37B -2(5) . . . . ?
C40B C54B C53B C52B -142(2) . . . . ?
C40B C39B C38B C37B 0(4) . . . . ?
C40B C39B C38B C19B 138(2) . . . . ?
C54B C40B C39B C22B 145.5(16) . . . . ?
C54B C40B C39B C38B 2(3) . . . . ?
C54B C55B C60B C59B -140(3) . . . . ?
C54B C55B C60B C52B -1(3) . . . . ?
C54B C53B C52B C60B 1(4) . . . . ?
C54B C53B C52B C51B 146(3) . . . . ?
C55B C56B C57B C44B -142.7(16) . . . . ?
C55B C56B C57B C58B -3(3) . . . . ?
C55B C54B C53B C37B 138(3) . . . . ?
C55B C54B C53B C52B -1(3) . . . . ?
C55B C60B C59B C58B -6(6) . . . . ?
C55B C60B C59B C49B 139(4) . . . . ?
C55B C60B C52B C53B 0(4) . . . . ?
C55B C60B C52B C51B -143(3) . . . . ?
C60B C59B C49B C48B -147(4) . . . . ?
C60B C59B C49B C50B -1(6) . . . . ?
C60B C52B C51B C50B -2(6) . . . . ?
C60B C52B C51B C35B 137(4) . . . . ?
C59B C58B C47B C46B -142(3) . . . . ?
C59B C58B C47B C48B 2(4) . . . . ?
C59B C60B C52B C53B 137(4) . . . . ?
C59B C60B C52B C51B -6(6) . . . . ?
C59B C49B C48B C47B 1(4) . . . . ?
C59B C49B C48B C31B 139(3) . . . . ?
C59B C49B C50B C51B -6(5) . . . . ?
C59B C49B C50B C33B -138(4) . . . . ?
C49B C48B C31B C30B -133(3) . . . . ?
C49B C48B C31B C32B 6(4) . . . . ?
C49B C50B C33B C32B -1(4) . . . . ?
C49B C50B C33B C34B 144(3) . . . . ?
C48B C47B C46B C45B -139(2) . . . . ?
C48B C47B C46B C29B 1(4) . . . . ?
C48B C49B C50B C51B 135(4) . . . . ?
C48B C49B C50B C33B 3(5) . . . . ?
C48B C31B C30B C29B -5(3) . . . . ?
C48B C31B C30B C13B 143(2) . . . . ?
C48B C31B C32B C33B -4(3) . . . . ?
C48B C31B C32B C14B -146.2(19) . . . . ?
C31B C30B C29B C46B 10(3) . . . . ?
C31B C30B C29B C28B 136(2) . . . . ?
C31B C30B C13B C14B -0.3(15) . . . . ?
C31B C30B C13B C12B -138.9(12) . . . . ?
C31B C32B C14B C13B 1(2) . . . . ?
C31B C32B C14B C15B 142.6(16) . . . . ?
C30B C31B C32B C33B 141(2) . . . . ?
C30B C31B C32B C14B -0.9(19) . . . . ?
C30B C29B C28B C27B -141(2) . . . . ?
C30B C29B C28B C11B 16(4) . . . . ?
C30B C13B C12B C11B -11(2) . . . . ?
C30B C13B C12B C2B 146.1(15) . . . . ?
C29B C46B C45B C44B -142.6(19) . . . . ?
C29B C46B C45B C27B -2(2) . . . . ?
C29B C30B C13B C14B 144.1(19) . . . . ?
C29B C30B C13B C12B 5(2) . . . . ?
C29B C28B C11B C10B -145(3) . . . . ?
C29B C28B C11B C12B -25(4) . . . . ?
C28B C27B C26B C25B -136(2) . . . . ?
C28B C27B C26B C9B 2(2) . . . . ?
C28B C11B C10B C1 144(2) . . . . ?
C28B C11B C10B C9B -3(3) . . . . ?
C28B C11B C12B C13B 23(3) . . . . ?
C28B C11B C12B C2B -134(3) . . . . ?
C11B C10B C9B C26B -5(4) . . . . ?
C11B C10B C9B C8B 140(3) . . . . ?
C11B C12B C2B C1 -2(2) . . . . ?
C11B C12B C2B C3B 143.8(18) . . . . ?
C10B C1 C2B C12B 6.1(16) . . . . ?
C10B C1 C2B C3B -138.1(17) . . . . ?
C10B C1 C6B C7B -25(4) . . . . ?
C10B C1 C6B C5B 127(4) . . . . ?
C10B C11B C12B C13B 153.7(15) . . . . ?
C10B C11B C12B C2B -3(2) . . . . ?
C10B C9B C8B C24B -143(3) . . . . ?
C10B C9B C8B C7B -1(5) . . . . ?
C9B C26B C25B C43B -137(2) . . . . ?
C9B C26B C25B C24B 7(3) . . . . ?
C9B C8B C7B C21B -132(3) . . . . ?
C9B C8B C7B C6B 0(4) . . . . ?
C8B C24B C23B C41B -134(3) . . . . ?
C8B C24B C23B C22B 2(4) . . . . ?
C8B C7B C21B C22B -10(4) . . . . ?
C8B C7B C21B C20B 137(3) . . . . ?
C8B C7B C6B C1 15(5) . . . . ?
C8B C7B C6B C5B -140(3) . . . . ?
C7B C21B C22B C23B 3(3) . . . . ?
C7B C21B C22B C39B 136(2) . . . . ?
C7B C21B C20B C5B -3(4) . . . . ?
C7B C21B C20B C19B -144(2) . . . . ?
C7B C6B C5B C20B -1(4) . . . . ?
C7B C6B C5B C4B 145(4) . . . . ?
C21B C7B C6B C1 155(3) . . . . ?
C21B C7B C6B C5B -1(4) . . . . ?
C21B C22B C39B C40B -136.6(17) . . . . ?
C21B C22B C39B C38B 9(3) . . . . ?
C21B C20B C19B C38B -1(4) . . . . ?
C21B C20B C19B C18B 136(2) . . . . ?
C22B C23B C41B C42B -145.2(18) . . . . ?
C22B C23B C41B C40B 0(2) . . . . ?
C22B C21B C20B C5B 146(3) . . . . ?
C22B C21B C20B C19B 4(4) . . . . ?
C22B C39B C38B C37B -142(2) . . . . ?
C22B C39B C38B C19B -5(3) . . . . ?
C39B C40B C54B C55B -139.2(19) . . . . ?
C39B C40B C54B C53B -1(3) . . . . ?
C39B C38B C37B C53B -3(5) . . . . ?
C39B C38B C37B C36B 140(2) . . . . ?
C39B C38B C19B C20B 1(4) . . . . ?
C39B C38B C19B C18B -143(2) . . . . ?
C38B C37B C53B C54B 4(5) . . . . ?
C38B C37B C53B C52B 134(3) . . . . ?
C38B C37B C36B C18B 3(3) . . . . ?
C38B C37B C36B C35B -141(3) . . . . ?
C38B C19B C18B C36B 2.0(19) . . . . ?
C38B C19B C18B C17B 141.9(17) . . . . ?
C37B C38B C19B C20B 144(2) . . . . ?
C37B C38B C19B C18B 0(3) . . . . ?
C37B C53B C52B C60B -138(3) . . . . ?
C37B C53B C52B C51B 7(4) . . . . ?
C37B C36B C35B C51B 0(3) . . . . ?
C37B C36B C35B C34B 144(3) . . . . ?
C53B C54B C55B C56B -144(2) . . . . ?
C53B C54B C55B C60B 1(3) . . . . ?
C53B C37B C36B C18B 145(3) . . . . ?
C53B C37B C36B C35B 1(3) . . . . ?
C53B C52B C51B C50B -147(4) . . . . ?
C53B C52B C51B C35B -7(5) . . . . ?
C52B C60B C59B C58B -137(4) . . . . ?
C52B C60B C59B C49B 7(6) . . . . ?
C52B C51B C50B C49B 8(5) . . . . ?
C52B C51B C50B C33B 140(4) . . . . ?
C52B C51B C35B C36B 4(5) . . . . ?
C52B C51B C35B C34B -141(3) . . . . ?
C51B C50B C33B C32B -136(3) . . . . ?
C51B C50B C33B C34B 9(3) . . . . ?
C51B C35B C34B C33B 1(3) . . . . ?
C51B C35B C34B C16B 139(3) . . . . ?
C50B C49B C48B C47B -143(3) . . . . ?
C50B C49B C48B C31B -5(5) . . . . ?
C50B C51B C35B C36B 149(2) . . . . ?
C50B C51B C35B C34B 5(4) . . . . ?
C50B C33B C32B C31B 2(4) . . . . ?
C50B C33B C32B C14B 138(3) . . . . ?
C50B C33B C34B C35B -5(3) . . . . ?
C50B C33B C34B C16B -146(2) . . . . ?
C33B C32B C14B C13B -142(2) . . . . ?
C33B C32B C14B C15B 0(3) . . . . ?
C33B C34B C16B C15B 1(3) . . . . ?
C33B C34B C16B C17B 137(2) . . . . ?
C32B C31B C30B C29B -147.6(19) . . . . ?
C32B C31B C30B C13B 0.8(17) . . . . ?
C32B C33B C34B C35B 141(3) . . . . ?
C32B C33B C34B C16B 1(4) . . . . ?
C32B C14B C13B C30B -0.3(17) . . . . ?
C32B C14B C13B C12B 132.9(16) . . . . ?
C32B C14B C15B C16B 2(3) . . . . ?
C32B C14B C15B C3B -139.1(17) . . . . ?
C14B C13B C12B C11B -139.7(17) . . . . ?
C14B C13B C12B C2B 18(2) . . . . ?
C14B C15B C3B C2B 1(2) . . . . ?
C14B C15B C3B C4B 145.2(15) . . . . ?
C13B C30B C29B C46B -134(2) . . . . ?
C13B C30B C29B C28B -8(3) . . . . ?
C13B C14B C15B C16B 142.7(14) . . . . ?
C13B C14B C15B C3B 2(2) . . . . ?
C13B C12B C2B C1 -159.4(11) . . . . ?
C13B C12B C2B C3B -13(2) . . . . ?
C12B C11B C10B C1 9(2) . . . . ?
C12B C11B C10B C9B -138(3) . . . . ?
C12B C2B C3B C15B 5(2) . . . . ?
C12B C2B C3B C4B -134.5(15) . . . . ?
C2B C1 C10B C11B -10(2) . . . . ?
C2B C1 C10B C9B 137(2) . . . . ?
C2B C1 C6B C7B -127(3) . . . . ?
C2B C1 C6B C5B 24(4) . . . . ?
C2B C3B C4B C5B 6(3) . . . . ?
C2B C3B C4B C17B 143.9(14) . . . . ?
C6B C1 C10B C11B -126(2) . . . . ?
C6B C1 C10B C9B 20(3) . . . . ?
C6B C1 C2B C12B 121.3(19) . . . . ?
C6B C1 C2B C3B -23(2) . . . . ?
C6B C7B C21B C22B -144(2) . . . . ?
C6B C7B C21B C20B 2(3) . . . . ?
C6B C5B C20B C21B 2(4) . . . . ?
C6B C5B C20B C19B 145(3) . . . . ?
C6B C5B C4B C3B -5(5) . . . . ?
C6B C5B C4B C17B -137(3) . . . . ?
C5B C20B C19B C38B -137(4) . . . . ?
C5B C20B C19B C18B 0(4) . . . . ?
C5B C4B C17B C18B -7(3) . . . . ?
C5B C4B C17B C16B 137(3) . . . . ?
C20B C21B C22B C23B -141(2) . . . . ?
C20B C21B C22B C39B -9(3) . . . . ?
C20B C5B C4B C3B 138(4) . . . . ?
C20B C5B C4B C17B 6(5) . . . . ?
C20B C19B C18B C36B -139.9(19) . . . . ?
C20B C19B C18B C17B 0(3) . . . . ?
C19B C38B C37B C53B -145(3) . . . . ?
C19B C38B C37B C36B -2(3) . . . . ?
C19B C18B C36B C37B -3(2) . . . . ?
C19B C18B C36B C35B 137.8(18) . . . . ?
C19B C18B C17B C16B -139.6(13) . . . . ?
C19B C18B C17B C4B 3(2) . . . . ?
C18B C36B C35B C51B -137(3) . . . . ?
C18B C36B C35B C34B 7(3) . . . . ?
C36B C37B C53B C54B -135(3) . . . . ?
C36B C37B C53B C52B -5(5) . . . . ?
C36B C18B C17B C16B -3(2) . . . . ?
C36B C18B C17B C4B 140.3(14) . . . . ?
C36B C35B C34B C33B -145(2) . . . . ?
C36B C35B C34B C16B -7(3) . . . . ?
C35B C51B C50B C49B -140(3) . . . . ?
C35B C51B C50B C33B -8(4) . . . . ?
C35B C34B C16B C15B -133(2) . . . . ?
C35B C34B C16B C17B 3(3) . . . . ?
C34B C33B C32B C31B -137(3) . . . . ?
C34B C33B C32B C14B -1(4) . . . . ?
C34B C16B C15B C14B -2(3) . . . . ?
C34B C16B C15B C3B 141.0(16) . . . . ?
C34B C16B C17B C18B 2(2) . . . . ?
C34B C16B C17B C4B -143.5(16) . . . . ?
C16B C15B C3B C2B -141.2(15) . . . . ?
C16B C15B C3B C4B 3.0(17) . . . . ?
C15B C14B C13B C30B -144.7(14) . . . . ?
C15B C14B C13B C12B -11(2) . . . . ?
C15B C16B C17B C18B 145.7(14) . . . . ?
C15B C16B C17B C4B 0.1(16) . . . . ?
C15B C3B C4B C5B -140(3) . . . . ?
C15B C3B C4B C17B -2.8(16) . . . . ?
C3B C4B C17B C18B -142.2(14) . . . . ?
C3B C4B C17B C16B 1.7(17) . . . . ?
C4B C5B C20B C21B -145(4) . . . . ?
C4B C5B C20B C19B -3(6) . . . . ?
C17B C18B C36B C37B -142.5(19) . . . . ?
C17B C18B C36B C35B -2(2) . . . . ?
C17B C16B C15B C14B -144.9(15) . . . . ?
C17B C16B C15B C3B -2.0(16) . . . . ?
O1 C74 C73 C72 47.4(8) . . . . ?
C74 O1 C71 C72 10.0(13) . . . . ?
C74 C73 C72 C71 -40.5(10) . . . . ?
C73 C72 C71 O1 22.9(14) . . . . ?
C71 O1 C74 C73 -35.4(10) . . . . ?

_shelx_res_file                  
;
TITL p_a.res in Pnma
    fd23_21w.res
    created by SHELXL-2018/3 at 12:40:04 on 03-May-2023
REM Old TITL p in Pnma
REM SHELXT solution in Pnma
REM R1 0.389, Rweak 0.029, Alpha 0.073, Orientation as input
REM Formula found by SHELXT: C76 N7 O3 P
CELL 0.71073 15.6389 13.6916 23.9526 90 90 90
ZERR 4 0.0004 0.0005 0.0009 0 0 0
LATT 1
SYMM 0.5-X,-Y,0.5+Z
SYMM -X,0.5+Y,-Z
SYMM 0.5+X,0.5-Y,0.5-Z
SFAC C H N O P
UNIT 316 176 36 4 4
SADI C50 C49 C59 C49 C60 C59 C60 C52 C52 C51 C51 C50
DANG 2.47 C44B C25B C44B C58B C44B C46B C44B C27B C43B C41B C43B C26B C43B =
 C24B C42B C55B C42B C23B C42B C40B C56B C58B C56B C54B C56B C60B C57B C47B =
 C57B C59B C58B C46B C58B C60B C47B C45B C47B C29B C47B C31B C46B C30B C45B =
 C26B C27B C25B C27B C9B C27B C11B C26B C10B C25B C23B C24B C41B C24B C22B =
 C24B C7B C23B C21B C41B C54B C40B C55B C40B C53B C40B C38B C54B C37B C55B =
 C59B C60B C49B C60B C51B C59B C50B C49B C31B C49B C51B C49B C33B C48B C30B =
 C48B C32B C31B C29B C31B C33B C30B C28B C30B C12B C29B C11B C28B C10B C28B =
 C12B C11B C9B C11B C13B C10B C8B C10B C6B C9B C7B C8B C21B C8B C6B C7B C22B =
 C21B C39B C21B C19B C22B C38B C39B C37B C39B C19B C38B C53B C38B C20B C37B =
 C52B C37B C35B C53B C51B C52B C50B C52B C35B C51B C36B C50B C32B C33B C14B =
 C33B C16B C32B C15B C14B C12B C14B C16B C14B C3B C13B C2B C12B C3B C2B C6B =
 C2B C15B C2B C4B C6B C4B C5B C19B C5B C3B C5B C17B C20B C18B C19B C17B C18B =
 C35B C18B C16B C18B C4B C36B C34B C35B C16B C34B C15B C34B C17B
RIGU 0.002 0.002 C1 C44B C43B C42B C56B C57B C58B C47B C46B C45B C27B C26B =
 C25B C24B C23B C41B C40B C54B C55B C60B C59B C49B C48B C31B C30B C29B C28B =
 C11B C10B C9B C8B C7B C21B C22B C39B C38B C37B C53B C52B C51B C50B C33B =
 C32B C14B C13B C12B C2B C6B C5B C20B C19B C18B C36B C35B C34B C16B C15B C3B =
 C4B C17B
RIGU C19 C7 C6 C5 C18 C17 C37 C38 C20 C21 C22 C8 C9 C2 C3 C4 C15 C16 C35 =
 C36 C53 C54 C39 C40 C41 C42 C23 C24 C25 C26 C11 C12 C29 C30 C13 C14 C33 C34 =
 C51 C52 C60 C55 C56 C57 C43 C44 C45 C27 C28 C48 C31 C32 C50 C49 C59 C58 C46 =
 C47 C10 C1
SADI C37B C36B C36B C18B C19B C18B C38B C19B C38B C37B
SIMU 0.01 0.02 2 C7 C8 C9
SIMU 0.005 0.02 2 C10B C9B C1 C11B C12B
SADI C54B C53B C54B C40B C40B C39B C39B C38B C38B C37B C53B C37B
SADI C34B C16B C34B C33B C33B C32B C32B C14B C15B C14B C16B C15B
SADI C32B C14B C32B C31B C14B C13B C31B C30B C30B C13B
SADI C24B C23B C25B C24B
SADI C46B C29B C48B C31B
SADI C51B C50B C60B C59B
SADI C59B C51B C50B C60B
SADI C15B C33B C34B C14B
DFIX 1.38 C24B C23B C8B C24B C8B C7B C7B C21B C22B C21B C23B C22B
DFIX 1.38 C9B C26B C9B C8B C8B C24B C25B C24B C26B C25B
SADI C4 C3 C3 C13 C14 C13 C4 C15 C15 C14

L.S. 10
PLAN  7
SIZE 0.09 0.11 0.16
TEMP -120.15
CONF
CONN 24 C1
LIST 4
BOND $H
more -4
fmap 2
acta
REM <olex2.extras>
REM <HklSrc "%.\\FD23_21w_0ma.hkl">
REM </olex2.extras>

WGHT    0.089100    3.065000
FVAR       0.09963
P1    5    0.256319    0.750000    0.630303    10.50000    0.02505    0.03894 =
         0.02631    0.00000    0.00028    0.00000
N6    3    0.261813    0.998231    0.639231    11.00000    0.03652    0.04142 =
         0.04000   -0.00469   -0.00384    0.00231
N4    3    0.197371    0.841689    0.645975    11.00000    0.03332    0.04576 =
         0.03269   -0.00475    0.00379    0.00115
N1    3    0.353002    0.750000    0.652941    10.50000    0.02801    0.07007 =
         0.02781    0.00000   -0.00174    0.00000
N3    3    0.482855    0.750000    0.697964    10.50000    0.02970    0.06862 =
         0.03604    0.00000   -0.00645    0.00000
N5    3    0.118130    0.975449    0.620889    11.00000    0.03456    0.05204 =
         0.04660   -0.01467   -0.00534    0.01058
N2    3    0.361135    0.750000    0.752320    10.50000    0.04221    0.07692 =
         0.02970    0.00000   -0.00376    0.00000
C66   1    0.194919    0.935197    0.634885    11.00000    0.03137    0.04456 =
         0.03049   -0.00806    0.00129    0.00353
C61   1    0.394938    0.750000    0.700015    10.50000    0.03342    0.04154 =
         0.03106    0.00000   -0.00491    0.00000
C64   1    0.525210    0.750000    0.644244    10.50000    0.02875    0.06005 =
         0.04456    0.00000   -0.00108    0.00000
PART -1
AFIX 137
H64A  2    0.520679    0.815010    0.627383    10.50000   -1.50000
H64B  2    0.497992    0.701818    0.619757    10.50000   -1.50000
H64C  2    0.585640    0.733172    0.649216    10.50000   -1.50000
AFIX   0
PART 0
C70   1    0.336045    0.974594    0.672816    11.00000    0.03460    0.04881 =
         0.04690   -0.00741   -0.00634    0.00001
AFIX 137
H70A  2    0.319645    0.928518    0.702238    11.00000   -1.50000
H70B  2    0.358671    1.034358    0.689807    11.00000   -1.50000
H70C  2    0.380025    0.944917    0.649116    11.00000   -1.50000
AFIX   0
C69   1    0.273135    1.081406    0.602885    11.00000    0.06016    0.03857 =
         0.05111   -0.00315   -0.00617   -0.00295
AFIX 137
H69A  2    0.226197    1.083795    0.575813    11.00000   -1.50000
H69B  2    0.327665    1.075415    0.583021    11.00000   -1.50000
H69C  2    0.273223    1.141443    0.625162    11.00000   -1.50000
AFIX   0
C67   1    0.047489    0.913586    0.604008    11.00000    0.03150    0.07299 =
         0.04976   -0.01556   -0.00321    0.00592
AFIX 137
H67A  2    0.068849    0.847897    0.595667    11.00000   -1.50000
H67B  2    0.020358    0.941044    0.570634    11.00000   -1.50000
H67C  2    0.005504    0.909994    0.634312    11.00000   -1.50000
AFIX   0
C63   1    0.272241    0.750000    0.765837    10.50000    0.04794    0.07532 =
         0.03311    0.00000    0.00559    0.00000
PART -1
AFIX 137
H63A  2    0.249326    0.683770    0.761723    10.50000   -1.50000
H63B  2    0.241793    0.794326    0.740602    10.50000   -1.50000
H63C  2    0.264572    0.771904    0.804465    10.50000   -1.50000
AFIX   0
PART 0
C68   1    0.093163    1.074476    0.637015    11.00000    0.05371    0.06272 =
         0.05981   -0.02302   -0.01373    0.02590
AFIX 137
H68A  2    0.044822    1.071372    0.662989    11.00000   -1.50000
H68B  2    0.076418    1.111322    0.603686    11.00000   -1.50000
H68C  2    0.141523    1.107075    0.655175    11.00000   -1.50000
AFIX   0
PART -1
C62   1    0.406405    0.818781    0.793901    10.50000    0.06305    0.05773 =
         0.03898   -0.01300   -0.01081    0.00722
AFIX 137
H62A  2    0.455036    0.850293    0.775425    10.50000   -1.50000
H62B  2    0.426852    0.780970    0.825973    10.50000   -1.50000
H62C  2    0.366084    0.868774    0.806719    10.50000   -1.50000
AFIX   0
C65   1    0.531361    0.691009    0.740927    10.50000    0.04290    0.07739 =
         0.04202   -0.00374   -0.01297    0.01651
AFIX 137
H65A  2    0.566851    0.734788    0.763528    10.50000   -1.50000
H65B  2    0.567934    0.643292    0.721958    10.50000   -1.50000
H65C  2    0.490734    0.656717    0.765137    10.50000   -1.50000
AFIX   0
C19   1    0.106972    0.816353    0.450361    10.30000    0.02233    0.08189 =
         0.02353   -0.00313    0.01012    0.00288
C7    1    0.168790    0.850335    0.494931    10.30000    0.04379    0.06194 =
         0.02685   -0.01624    0.00129    0.01139
C6    1    0.192924    0.768080    0.522277    10.30000    0.03231    0.06674 =
         0.01971   -0.01366   -0.00411    0.01237
C5    1    0.153915    0.687716    0.493422    10.30000    0.02806    0.09762 =
         0.02889   -0.01650    0.00264   -0.01492
C18   1    0.100052    0.714820    0.444896    10.30000    0.02220    0.08053 =
         0.03959   -0.00296   -0.00586   -0.00512
C17   1    0.096300    0.662115    0.397478    10.30000    0.02384    0.09446 =
         0.03191   -0.00334   -0.00432   -0.01470
C37   1    0.099453    0.721733    0.344026    10.30000    0.03248    0.08776 =
         0.03433   -0.01099   -0.01352    0.00181
C38   1    0.101512    0.817376    0.344412    10.30000    0.02790    0.08441 =
         0.04438    0.00416   -0.00574    0.02302
C20   1    0.114658    0.875116    0.403862    10.30000    0.03870    0.05867 =
         0.06081    0.00681    0.01660    0.02296
C21   1    0.168846    0.952255    0.392782    10.30000    0.04592    0.05514 =
         0.05385    0.01927    0.00652    0.02851
C22   1    0.229117    0.983332    0.435371    10.30000    0.06932    0.02817 =
         0.07385   -0.01588    0.00106    0.01619
C8    1    0.228863    0.927484    0.492964    10.30000    0.05274    0.04013 =
         0.04406   -0.02770    0.00754    0.00977
C9    1    0.318665    0.904727    0.509538    10.30000    0.06208    0.03722 =
         0.03772   -0.01105    0.00430   -0.00320
C10   1    0.340333    0.827039    0.534256    10.30000    0.03944    0.03832 =
         0.03480   -0.00723   -0.00282   -0.02193
PART 0
C1    1    0.273549    0.750000    0.552912    10.50000    0.02622    0.02894 =
         0.02752    0.00000   -0.00085    0.00000
PART -1
C2    1    0.324850    0.655073    0.533371    10.30000    0.04894    0.02206 =
         0.01977    0.00467    0.00561   -0.00059
C3    1    0.285375    0.583474    0.505132    10.30000    0.05719    0.02623 =
         0.03089   -0.00328    0.01870   -0.01118
C4    1    0.198853    0.586529    0.486686    10.30000    0.04149    0.04843 =
         0.03417    0.00309    0.01572   -0.02228
C15   1    0.194753    0.539103    0.434205    10.30000    0.05944    0.03449 =
         0.03744    0.00824    0.01969   -0.01825
C16   1    0.143342    0.570698    0.388418    10.30000    0.03759    0.07039 =
         0.03471   -0.01354    0.00096   -0.03099
C35   1    0.173183    0.571575    0.332975    10.30000    0.04139    0.05482 =
         0.02790   -0.01233    0.00189   -0.02228
C36   1    0.148731    0.663011    0.304032    10.30000    0.03704    0.06591 =
         0.03385   -0.00789   -0.00576   -0.01462
C53   1    0.195708    0.714246    0.267926    10.30000    0.03277    0.07272 =
         0.02502    0.00232   -0.00768   -0.00305
C54   1    0.208349    0.817978    0.268533    10.30000    0.04381    0.06921 =
         0.02752    0.01334   -0.01089    0.00765
C39   1    0.153808    0.868819    0.309175    10.30000    0.04138    0.08902 =
         0.04715    0.01943    0.00022    0.03434
C40   1    0.201280    0.951033    0.335263    10.30000    0.07339    0.05397 =
         0.05856    0.02397    0.01635    0.03414
C41   1    0.282534    0.971897    0.320357    10.30000    0.07947    0.04822 =
         0.04068    0.03056    0.01599    0.01771
C42   1    0.347647    1.001165    0.368705    10.30000    0.10608    0.03417 =
         0.05727    0.00170    0.02298   -0.00731
C23   1    0.309777    1.002492    0.423777    10.30000    0.08238    0.02286 =
         0.04312   -0.00446   -0.01170   -0.00811
C24   1    0.360795    0.968108    0.468709    10.30000    0.05532    0.03183 =
         0.03376   -0.00935   -0.00427   -0.02024
C25   1    0.443172    0.927809    0.455811    10.30000    0.03956    0.05030 =
         0.03936   -0.00090    0.00489   -0.03044
C26   1    0.467867    0.837865    0.484221    10.30000    0.03693    0.06557 =
         0.03711   -0.00288   -0.00642   -0.02339
C11   1    0.419721    0.784566    0.519996    10.30000    0.02963    0.06294 =
         0.02705    0.00236   -0.00641   -0.01711
C12   1    0.410205    0.681563    0.518202    10.30000    0.04995    0.05734 =
         0.02276    0.01309   -0.00782   -0.00254
C29   1    0.464924    0.631526    0.478710    10.30000    0.04923    0.06743 =
         0.04397    0.01974   -0.00638    0.03119
C30   1    0.417174    0.549162    0.452693    10.30000    0.07538    0.04973 =
         0.05587    0.02322    0.00721    0.02432
C13   1    0.333940    0.528573    0.463831    10.30000    0.08156    0.02463 =
         0.03400    0.00731    0.01417    0.02022
C14   1    0.274977    0.503380    0.418216    10.30000    0.08093    0.02339 =
         0.04229    0.00084    0.03071   -0.00624
C33   1    0.306776    0.497036    0.365881    10.30000    0.06835    0.02497 =
         0.03124   -0.00734    0.00716    0.00088
C34   1    0.253757    0.531374    0.322394    10.30000    0.05324    0.03785 =
         0.03194   -0.00714    0.00711   -0.01662
C51   1    0.303431    0.584512    0.280789    10.30000    0.04390    0.04767 =
         0.02458   -0.01073    0.00580   -0.00355
C52   1    0.278404    0.669324    0.253053    10.30000    0.03587    0.05275 =
         0.01758    0.00182   -0.00567   -0.00953
C60   1    0.340937    0.742292    0.249214    10.30000    0.04146    0.05708 =
         0.01542    0.00586    0.00247   -0.01399
C55   1    0.295289    0.844658    0.258677    10.30000    0.04918    0.06331 =
         0.02990    0.01282    0.00388   -0.00153
C56   1    0.334792    0.922072    0.283906    10.30000    0.07208    0.04568 =
         0.03560    0.01311    0.01311   -0.00794
C57   1    0.416684    0.913181    0.304410    10.30000    0.05024    0.08156 =
         0.03190    0.02396    0.01944   -0.01778
C43   1    0.422979    0.962893    0.355707    10.30000    0.07154    0.04868 =
         0.06036    0.01590    0.01218   -0.02739
C44   1    0.476414    0.929109    0.401083    10.30000    0.04620    0.06211 =
         0.04891   -0.00007    0.01391   -0.03560
C45   1    0.520968    0.838216    0.391710    10.30000    0.02844    0.09149 =
         0.03565    0.00287    0.00520   -0.02127
C27   1    0.519912    0.778556    0.444381    10.30000    0.02808    0.08534 =
         0.04398   -0.00007    0.00087   -0.00622
C28   1    0.515051    0.685801    0.442117    10.30000    0.02267    0.07829 =
         0.04620    0.00467   -0.00534    0.01750
C48   1    0.506573    0.630128    0.385372    10.30000    0.04274    0.06293 =
         0.06131    0.00382    0.00700    0.02610
C31   1    0.452063    0.553773    0.395843    10.30000    0.04736    0.05399 =
         0.05344    0.00392   -0.00022    0.03153
C32   1    0.393813    0.521872    0.354814    10.30000    0.05326    0.03770 =
         0.04839   -0.00975    0.01236    0.01540
C50   1    0.387630    0.574674    0.299491    10.30000    0.02790    0.05051 =
         0.04218   -0.01152    0.01039    0.00898
C49   1    0.448108    0.648206    0.293395    10.30000    0.03050    0.07773 =
         0.03999   -0.00655    0.01520    0.00375
C59   1    0.425369    0.733124    0.267096    10.30000    0.04429    0.09212 =
         0.02242   -0.00142    0.01002   -0.01100
C58   1    0.468434    0.817232    0.295513    10.30000    0.05335    0.08695 =
         0.02459    0.00611    0.01488   -0.03042
C46   1    0.519203    0.791724    0.342487    10.30000    0.03087    0.08663 =
         0.03756    0.00194    0.01513   -0.00624
C47   1    0.510665    0.685226    0.337334    10.30000    0.02477    0.08154 =
         0.04431   -0.00054    0.01109    0.00480
PART -2
C44B  1    0.125089    0.681018    0.322981    10.20000    0.02522    0.04882 =
         0.04933    0.00973   -0.00969   -0.01398
C43B  1    0.147926    0.591365    0.350820    10.20000    0.04087    0.03358 =
         0.04185   -0.00343   -0.00999   -0.01779
C42B  1    0.217588    0.554881    0.316341    10.20000    0.05521    0.04130 =
         0.03394   -0.01408   -0.00989   -0.01245
C56B  1    0.239996    0.625138    0.274049    10.20000    0.06772    0.04367 =
         0.02704   -0.01626   -0.00089   -0.00562
C57B  1    0.174845    0.701171    0.278484    10.20000    0.03577    0.04879 =
         0.03358   -0.00084   -0.01385   -0.01627
C58B  1    0.200328    0.800859    0.267775    10.20000    0.03961    0.04614 =
         0.03603    0.00352   -0.00228   -0.00953
C47B  1    0.171462    0.879545    0.304469    10.20000    0.03875    0.04896 =
         0.03400    0.00930   -0.00505    0.00496
C46B  1    0.118049    0.858872    0.348830    10.20000    0.03058    0.05170 =
         0.04284    0.01251   -0.00561    0.01073
C45B  1    0.091095    0.759898    0.360626    10.20000    0.02326    0.05378 =
         0.05645    0.01618   -0.00440    0.00614
C27B  1    0.088034    0.739871    0.417183    10.20000    0.02227    0.05773 =
         0.05717    0.01769   -0.00965    0.00060
C26B  1    0.117703    0.651498    0.444590    10.20000    0.01827    0.04983 =
         0.03868    0.01737    0.00104   -0.01016
C25B  1    0.145815    0.580199    0.409199    10.20000    0.03583    0.04507 =
         0.04267    0.00930   -0.00596   -0.01676
C24B  1    0.214667    0.530838    0.434946    10.20000    0.05178    0.03385 =
         0.04049   -0.00359   -0.00669   -0.00303
C23B  1    0.283381    0.494272    0.403220    10.20000    0.06790    0.03280 =
         0.04205   -0.00624    0.00015   -0.00022
C41B  1    0.284851    0.509945    0.344089    10.20000    0.06178    0.03350 =
         0.04119   -0.01503   -0.00481   -0.00175
C40B  1    0.370297    0.530455    0.327797    10.20000    0.06209    0.02810 =
         0.03948   -0.00535    0.00094    0.01296
C54B  1    0.393640    0.598895    0.286072    10.20000    0.06579    0.02496 =
         0.03933   -0.00758    0.00383    0.01212
C55B  1    0.320939    0.650445    0.257504    10.20000    0.06522    0.03313 =
         0.02545   -0.00655    0.00431    0.01137
C60B  1    0.346631    0.747186    0.246393    10.20000    0.05972    0.03353 =
         0.02974    0.00109    0.00670    0.01140
C59B  1    0.287720    0.822111    0.254091    10.20000    0.03936    0.02645 =
         0.02682    0.00518   -0.00230   -0.00344
C49B  1    0.314454    0.912821    0.279447    10.20000    0.04049    0.02228 =
         0.03354    0.00757    0.00208   -0.00083
C48B  1    0.242955    0.952625    0.311592    10.20000    0.04555    0.03643 =
         0.03664    0.00190    0.00064    0.00632
C31B  1    0.255038    0.994015    0.363291    10.20000    0.05585    0.02714 =
         0.03807    0.00013   -0.00123    0.01638
C30B  1    0.204067    0.972883    0.410787    10.20000    0.03923    0.04048 =
         0.04093   -0.00255   -0.00348    0.02258
C29B  1    0.130312    0.908025    0.399114    10.20000    0.04105    0.05263 =
         0.04186    0.01043   -0.00492    0.01293
C28B  1    0.113754    0.826995    0.439568    10.20000    0.03271    0.05620 =
         0.05154    0.01444   -0.00415    0.00670
C11B  1    0.154778    0.838085    0.489530    10.20000    0.02066    0.01964 =
         0.04098    0.00598    0.01229    0.01050
C10B  1    0.187158    0.749480    0.518595    10.20000    0.02261    0.02145 =
         0.03574    0.00618    0.00431    0.00445
C9B   1    0.168180    0.665461    0.492291    10.20000    0.02350    0.01888 =
         0.03458    0.01147    0.00159    0.00359
C8B   1    0.220722    0.580815    0.485154    10.20000    0.03347    0.01541 =
         0.03883    0.00536   -0.00332    0.00050
C7B   1    0.305388    0.582139    0.507052    10.20000    0.02918    0.01864 =
         0.03062    0.01242   -0.00224    0.00492
C21B  1    0.377947    0.551751    0.475552    10.20000    0.03724    0.02692 =
         0.04054    0.00551    0.00375    0.00906
C22B  1    0.371271    0.505243    0.424261    10.20000    0.06703    0.02248 =
         0.04369    0.00105    0.00068    0.01151
C39B  1    0.420001    0.526918    0.378380    10.20000    0.05798    0.03207 =
         0.04484   -0.00068   -0.00263    0.01861
C38B  1    0.489860    0.592898    0.386681    10.20000    0.04700    0.03956 =
         0.05568    0.00307   -0.00092    0.01777
C37B  1    0.511426    0.664468    0.344711    10.20000    0.05175    0.05113 =
         0.04974    0.00144    0.00519    0.01112
C53B  1    0.463521    0.663486    0.293941    10.20000    0.05855    0.01896 =
         0.04757   -0.00272    0.00728    0.01679
C52B  1    0.429626    0.752103    0.268154    10.20000    0.05265    0.01861 =
         0.04002   -0.00229    0.01606    0.02041
C51B  1    0.458200    0.838776    0.294606    10.20000    0.04183    0.02057 =
         0.04114    0.00246    0.02041    0.01179
C50B  1    0.406322    0.921755    0.297873    10.20000    0.04226    0.01190 =
         0.04468   -0.00984    0.00230    0.00002
C33B  1    0.412371    0.969504    0.350941    10.20000    0.04772    0.02129 =
         0.04314   -0.00900    0.00236   -0.00511
C32B  1    0.341624    1.005324    0.382228    10.20000    0.05640    0.02351 =
         0.03969   -0.00506    0.00695   -0.00069
C14B  1    0.338112    0.991723    0.441380    10.20000    0.03339    0.03361 =
         0.04189   -0.00268    0.00288   -0.00717
C13B  1    0.253817    0.971038    0.461015    10.20000    0.03318    0.02310 =
         0.03414    0.00206    0.00300    0.00681
C12B  1    0.232628    0.893984    0.499312    10.20000    0.02749    0.01939 =
         0.03998    0.00095    0.01143    0.00860
C2B   1    0.297927    0.853503    0.530538    10.20000    0.03179    0.02752 =
         0.03012    0.00053    0.00198   -0.00274
C6B   1    0.329021    0.677047    0.535617    10.20000    0.02693    0.03121 =
         0.02242    0.00418   -0.00239    0.00348
C5B   1    0.416428    0.697509    0.519458    10.20000    0.02260    0.04689 =
         0.03600   -0.00083   -0.00800   -0.00069
C20B  1    0.448465    0.617792    0.482837    10.20000    0.02591    0.04137 =
         0.04900    0.00932    0.00209    0.00976
C19B  1    0.502603    0.639024    0.440462    10.20000    0.02181    0.04878 =
         0.05150    0.00711    0.00221    0.01016
C18B  1    0.531617    0.737654    0.428602    10.20000    0.02422    0.04978 =
         0.05552    0.00215    0.00054    0.00189
C36B  1    0.534430    0.754813    0.370998    10.20000    0.02548    0.04982 =
         0.05556    0.00384    0.01196    0.00591
C35B  1    0.505432    0.845032    0.343747    10.20000    0.02805    0.05037 =
         0.04517    0.01094    0.01935   -0.00114
C34B  1    0.481753    0.920593    0.378217    10.20000    0.03578    0.03898 =
         0.05013    0.00584    0.00442   -0.01026
C16B  1    0.476146    0.908822    0.437347    10.20000    0.01679    0.04584 =
         0.04606   -0.00492   -0.00070   -0.01165
C15B  1    0.404271    0.942315    0.470280    10.20000    0.02184    0.03379 =
         0.04371   -0.00282    0.00152   -0.01501
C3B   1    0.381492    0.875475    0.514121    10.20000    0.03000    0.04287 =
         0.02609   -0.00603   -0.00031   -0.01016
C4B   1    0.447141    0.794888    0.510743    10.20000    0.02687    0.05192 =
         0.03327   -0.00226   -0.01028   -0.00683
C17B  1    0.499242    0.816531    0.465333    10.20000    0.02297    0.05660 =
         0.04223   -0.00095   -0.00514   -0.00134

PART -1
O1    4    0.196006    1.244439    0.521930    10.50000    0.17253    0.11702 =
         0.08783    0.06254    0.03241    0.06518
C74   1    0.123362    1.215456    0.492518    10.50000    0.07779    0.06846 =
         0.18165    0.02002    0.02772    0.01382
AFIX  23
H74A  2    0.070352    1.235098    0.512121    10.50000   -1.20000
H74B  2    0.122680    1.143958    0.486370    10.50000   -1.20000
AFIX   0
C73   1    0.134730    1.273994    0.434673    10.50000    0.08016    0.10152 =
         0.14305   -0.03681   -0.04819    0.00699
AFIX  23
H73A  2    0.096838    1.248954    0.404817    10.50000   -1.20000
H73B  2    0.126589    1.345270    0.439157    10.50000   -1.20000
AFIX   0
C72   1    0.223538    1.247771    0.425906    10.50000    0.13230    0.03908 =
         0.05106    0.00925   -0.00276    0.03583
AFIX  23
H72A  2    0.251472    1.293673    0.399691    10.50000   -1.20000
H72B  2    0.228484    1.180630    0.410907    10.50000   -1.20000
AFIX   0
C71   1    0.262832    1.254729    0.483150    10.50000    0.08155    0.05675 =
         0.08261    0.03940   -0.02204   -0.01436
AFIX  23
H71A  2    0.305760    1.202397    0.488429    10.50000   -1.20000
H71B  2    0.291451    1.318665    0.487998    10.50000   -1.20000
AFIX   0
HKLF 4


REM  p_a.res in Pnma
REM wR2 = 0.1673, GooF = S = 1.034, Restrained GooF = 0.958 for all data
REM R1 = 0.0553 for 5130 Fo > 4sig(Fo) and 0.0725 for all 6641 data
REM 1254 parameters refined using 1885 restraints

END

WGHT      0.0891      3.0650

REM Highest difference peak  0.638,  deepest hole -0.478,  1-sigma level  0.049
Q1    1   0.1391  0.7500  0.4864  10.50000  0.05    0.64
Q2    1   0.4891  0.7500  0.3007  10.50000  0.05    0.48
Q3    1   0.3546  0.8358  0.7292  11.00000  0.05    0.31
Q4    1   0.5471  0.7500  0.4004  10.50000  0.05    0.31
Q5    1   0.4201  0.6500  0.2619  11.00000  0.05    0.30
Q6    1   0.2585  0.7500  0.5930  10.50000  0.05    0.29
Q7    1   0.1988  0.5731  0.4591  11.00000  0.05    0.28
;
_shelx_res_checksum              81191
_olex2_diffrn_ambient_temperature_device 'Oxford Cryosystems, Cryostream 800'
_olex2_submission_special_instructions 'No special instructions were received'
_vrf_PLAT088_fd23_21w            
;
PROBLEM: Poor Data / Parameter Ratio ....................       5.30 Note  
RESPONSE: Modelling the heavily disordered C60 fragment results in the
poor data to parameter ratio.
;
